# Supplementary material for: Small group gender ratios impact biology class performance and peer evaluations
Source: PLoS One. 2018 Apr 3;13(4):e0195129. doi: 10.1371/journal.pone.0195129 (PMC5882121; doi:10.1371/journal.pone.0195129)
Supplement: S1 Data — (CSV) [file pone.0195129.s004.csv]

STUDENT_ID	SEX	COMP_ACT_SCORE	Course_percent	Z_Course	inclusivity	Course	Lecture_section	Group	N_female	N_male	pct_female	N_total
130	M	NA	0.354	-5.954	3.75	1050	2	16	3	6	0.333333333	9
290	M	NA	0.507	-3.089	2.75	1003	1	5	4	3	0.571428571	7
321	M	26	0.57	-3.048	NA	1003	20	9	5	3	0.625	8
105	M	20	0.599	-2.689	4.75	1003	20	2	2	6	0.25	8
174	F	22	0.632	-2.623	3	1050	2	15	3	5	0.375	8
133	F	23	0.643	-2.487	NA	1050	2	18	3	6	0.333333333	9
214	F	21	0.615	-2.484	4	1003	20	7	4	5	0.444444444	9
104	M	21	0.643	-2.134	4	1003	20	2	2	6	0.25	8
208	M	NA	0.604	-2.097	3.25	1003	1	12	4	5	0.444444444	9
310	M	22	0.609	-2.039	4	1003	1	1	4	3	0.571428571	7
428	F	24	0.681	-2.034	3.5	1050	2	4	7	2	0.777777778	9
73	F	NA	0.684	-1.991	2.5	1050	2	9	2	6	0.25	8
125	M	NA	0.686	-1.97	3.75	1050	2	2	3	6	0.333333333	9
336	M	NA	0.62	-1.927	NA	1003	1	9	6	3	0.666666667	9
115	F	26	0.693	-1.892	NA	1050	2	2	3	6	0.333333333	9
419	F	24	0.699	-1.814	3.5	1050	2	4	7	2	0.777777778	9
282	M	22	0.672	-1.767	NA	1003	20	13	5	4	0.555555556	9
93	F	NA	0.673	-1.759	4	1003	20	2	2	6	0.25	8
106	M	23	0.705	-1.751	3	1050	2	2	3	6	0.333333333	9
7	M	21	0.638	-1.748	3.5	1003	1	4	0	8	0	8
103	F	NA	0.705	-1.741	NA	1050	2	9	2	6	0.25	8
61	M	NA	0.639	-1.739	3.5	1003	1	6	2	6	0.25	8
391	F	20	0.676	-1.724	NA	1003	20	11	7	2	0.777777778	9
436	M	NA	0.676	-1.722	NA	1003	20	12	7	1	0.875	8
488	F	27	0.678	-1.693	NA	1003	20	8	8	0	1	8
164	M	21	0.714	-1.643	3	1050	2	12	3	6	0.333333333	9
334	F	21	0.649	-1.637	NA	1003	1	9	6	3	0.666666667	9
421	F	NA	0.683	-1.628	3.25	1003	20	10	7	2	0.777777778	9
209	M	23	0.65	-1.626	3.75	1003	1	12	4	5	0.444444444	9
512	F	NA	0.685	-1.609	3	1003	20	8	8	0	1	8
207	F	NA	0.654	-1.58	NA	1003	1	12	4	5	0.444444444	9
308	M	NA	0.72	-1.57	3.75	1050	2	10	4	3	0.571428571	7
176	M	NA	0.722	-1.538	3	1050	2	1	3	5	0.375	8
109	M	25	0.727	-1.483	NA	1050	2	18	3	6	0.333333333	9
341	F	NA	0.667	-1.445	2.75	1003	1	9	6	3	0.666666667	9
304	F	NA	0.669	-1.433	NA	1003	1	5	4	3	0.571428571	7
467	F	NA	0.672	-1.401	NA	1003	1	3	9	0	1	9
423	F	20	0.702	-1.395	3.5	1003	20	10	7	2	0.777777778	9
192	M	24	0.703	-1.38	NA	1003	20	1	3	4	0.428571429	7
415	F	21	0.676	-1.359	4	1003	1	2	7	2	0.777777778	9
291	F	20	0.68	-1.317	NA	1003	1	1	4	3	0.571428571	7
122	M	28	0.741	-1.31	4	1050	2	16	3	6	0.333333333	9
361	F	18	0.681	-1.305	4	1003	1	14	5	2	0.714285714	7
453	F	27	0.691	-1.204	NA	1003	1	7	9	0	1	9
454	F	18	0.692	-1.196	2.75	1003	1	3	9	0	1	9
359	M	NA	0.693	-1.185	NA	1003	1	14	5	2	0.714285714	7
34	M	NA	0.693	-1.182	NA	1003	1	10	1	6	0.142857143	7
317	F	NA	0.72	-1.17	NA	1003	20	9	5	3	0.625	8
404	F	NA	0.698	-1.134	4	1003	1	8	7	2	0.777777778	9
151	F	29	0.758	-1.109	3.5	1050	2	12	3	6	0.333333333	9
140	F	27	0.76	-1.083	1	1050	2	17	3	6	0.333333333	9
121	M	28	0.763	-1.056	4.75	1050	2	16	3	6	0.333333333	9
70	F	NA	0.763	-1.053	3.5	1050	2	3	2	6	0.25	8
296	F	31	0.766	-1.017	4	1050	2	7	4	3	0.571428571	7
180	F	NA	0.768	-0.994	4	1050	2	1	3	5	0.375	8
33	M	24	0.712	-0.986	NA	1003	1	10	1	6	0.142857143	7
80	M	24	0.77	-0.968	2	1050	2	13	2	6	0.25	8
328	F	NA	0.737	-0.959	2.75	1003	20	9	5	3	0.625	8
437	F	NA	0.716	-0.95	3.75	1003	1	11	8	0	1	8
384	F	20	0.738	-0.947	NA	1003	20	14	6	2	0.75	8
42	F	26	0.772	-0.941	NA	1050	2	19	1	5	0.166666667	6
188	M	30	0.738	-0.939	3.75	1003	20	1	3	4	0.428571429	7
161	M	30	0.775	-0.91	NA	1050	2	16	3	6	0.333333333	9
94	M	NA	0.741	-0.902	NA	1003	20	2	2	6	0.25	8
353	F	21	0.721	-0.9	3.25	1003	1	14	5	2	0.714285714	7
219	M	NA	0.742	-0.894	4	1003	20	7	4	5	0.444444444	9
520	M	NA	0.777	-0.885	3.75	1050	2	NA	NA	NA	NA	NA
65	M	20	0.777	-0.881	NA	1050	2	3	2	6	0.25	8
509	F	23	0.723	-0.879	3.5	1003	1	11	8	0	1	8
168	M	27	0.778	-0.874	NA	1050	2	12	3	6	0.333333333	9
333	F	22	0.724	-0.864	3	1003	1	9	6	3	0.666666667	9
190	M	31	0.745	-0.861	3.5	1003	20	1	3	4	0.428571429	7
435	F	25	0.746	-0.848	NA	1003	20	12	7	1	0.875	8
77	M	NA	0.726	-0.845	NA	1003	1	6	2	6	0.25	8
292	M	NA	0.781	-0.834	3	1050	2	7	4	3	0.571428571	7
111	M	NA	0.783	-0.806	1.5	1050	2	17	3	6	0.333333333	9
335	M	20	0.731	-0.793	2.75	1003	1	9	6	3	0.666666667	9
215	F	27	0.732	-0.783	4.5	1003	1	12	4	5	0.444444444	9
298	M	21	0.787	-0.768	NA	1050	2	10	4	3	0.571428571	7
59	M	19	0.735	-0.757	3	1003	1	6	2	6	0.25	8
152	M	32	0.788	-0.753	NA	1050	2	2	3	6	0.333333333	9
30	M	27	0.755	-0.728	NA	1003	20	6	0	9	0	9
187	F	28	0.79	-0.724	NA	1050	2	1	3	5	0.375	8
44	M	24	0.794	-0.682	NA	1050	2	19	1	5	0.166666667	6
178	F	NA	0.795	-0.673	4	1050	2	15	3	5	0.375	8
108	M	NA	0.797	-0.639	3.5	1050	2	17	3	6	0.333333333	9
113	F	29	0.798	-0.632	4	1050	2	2	3	6	0.333333333	9
483	F	24	0.749	-0.617	3.75	1003	1	3	9	0	1	9
76	F	24	0.765	-0.608	NA	1003	20	2	2	6	0.25	8
40	M	29	0.801	-0.601	NA	1050	2	19	1	5	0.166666667	6
138	M	21	0.801	-0.598	2.75	1050	2	16	3	6	0.333333333	9
356	F	NA	0.767	-0.585	NA	1003	20	3	5	2	0.714285714	7
487	F	28	0.768	-0.572	NA	1003	20	8	8	0	1	8
218	M	NA	0.769	-0.561	3.75	1003	20	7	4	5	0.444444444	9
264	F	NA	0.769	-0.56	4	1003	20	4	4	4	0.5	8
110	M	NA	0.804	-0.558	3	1050	2	17	3	6	0.333333333	9
126	M	NA	0.804	-0.554	3.75	1050	2	18	3	6	0.333333333	9
84	M	NA	0.805	-0.548	4	1050	2	9	2	6	0.25	8
38	M	30	0.756	-0.545	1	1003	1	10	1	6	0.142857143	7
484	F	29	0.756	-0.541	4	1003	1	7	9	0	1	9
287	F	29	0.756	-0.536	4	1003	1	1	4	3	0.571428571	7
158	F	29	0.806	-0.535	5	1050	2	12	3	6	0.333333333	9
101	M	21	0.772	-0.519	NA	1003	20	2	2	6	0.25	8
489	F	25	0.773	-0.511	4	1003	20	5	8	0	1	8
228	F	NA	0.808	-0.506	4	1050	2	14	4	4	0.5	8
68	M	NA	0.808	-0.506	4.25	1050	2	11	2	6	0.25	8
320	F	25	0.809	-0.5	5	1050	2	6	5	3	0.625	8
360	F	25	0.76	-0.498	4.5	1003	1	14	5	2	0.714285714	7
22	M	29	0.776	-0.474	3.25	1003	20	6	0	9	0	9
193	F	27	0.776	-0.468	4	1003	20	1	3	4	0.428571429	7
433	F	29	0.777	-0.457	NA	1003	20	12	7	1	0.875	8
398	M	24	0.765	-0.453	4.25	1003	1	8	7	2	0.777777778	9
222	F	26	0.814	-0.444	4.5	1050	2	14	4	4	0.5	8
249	F	28	0.78	-0.421	NA	1003	20	4	4	4	0.5	8
307	M	35	0.817	-0.404	NA	1050	2	7	4	3	0.571428571	7
289	F	31	0.819	-0.379	3.75	1050	2	7	4	3	0.571428571	7
315	F	22	0.783	-0.376	NA	1003	20	9	5	3	0.625	8
252	M	30	0.819	-0.375	3.75	1050	2	14	4	4	0.5	8
371	F	24	0.784	-0.37	NA	1003	20	14	6	2	0.75	8
319	F	27	0.82	-0.365	3.5	1050	2	6	5	3	0.625	8
388	M	27	0.785	-0.35	4	1003	20	11	7	2	0.777777778	9
57	F	NA	0.821	-0.35	4.75	1050	2	11	2	6	0.25	8
299	M	30	0.822	-0.345	4	1050	2	7	4	3	0.571428571	7
468	F	25	0.775	-0.343	3.75	1003	1	7	9	0	1	9
422	M	24	0.787	-0.326	4.25	1003	20	10	7	2	0.777777778	9
55	M	NA	0.824	-0.323	4	1050	2	13	2	6	0.25	8
167	M	29	0.824	-0.32	NA	1050	2	12	3	6	0.333333333	9
198	F	27	0.824	-0.318	4.25	1050	2	8	4	5	0.444444444	9
62	M	29	0.824	-0.314	NA	1050	2	11	2	6	0.25	8
74	M	27	0.825	-0.313	NA	1050	2	11	2	6	0.25	8
312	F	NA	0.779	-0.305	NA	1003	1	1	4	3	0.571428571	7
6	M	24	0.779	-0.301	4	1003	1	4	0	8	0	8
396	F	24	0.784	-0.258	4	1003	1	2	7	2	0.777777778	9
460	F	32	0.793	-0.25	3.75	1003	20	8	8	0	1	8
459	F	22	0.785	-0.243	4.25	1003	1	11	8	0	1	8
48	M	27	0.83	-0.242	3.25	1050	2	5	2	7	0.222222222	9
524	M	NA	0.832	-0.219	NA	1050	2	NA	NA	NA	NA	NA
386	M	25	0.789	-0.205	4.25	1003	1	2	7	2	0.777777778	9
357	F	20	0.797	-0.203	4.75	1003	20	3	5	2	0.714285714	7
399	F	24	0.799	-0.185	NA	1003	20	10	7	2	0.777777778	9
39	M	28	0.835	-0.183	4	1050	2	19	1	5	0.166666667	6
118	F	29	0.836	-0.182	4	1050	2	2	3	6	0.333333333	9
134	M	28	0.836	-0.18	NA	1050	2	17	3	6	0.333333333	9
374	M	31	0.799	-0.178	NA	1003	20	14	6	2	0.75	8
507	F	23	0.793	-0.16	NA	1003	1	11	8	0	1	8
13	M	28	0.801	-0.154	4	1003	20	6	0	9	0	9
400	M	30	0.802	-0.147	NA	1003	20	10	7	2	0.777777778	9
284	F	26	0.802	-0.145	4	1003	20	13	5	4	0.555555556	9
89	M	28	0.839	-0.144	3.5	1050	2	13	2	6	0.25	8
41	M	28	0.841	-0.122	NA	1050	2	19	1	5	0.166666667	6
71	M	NA	0.804	-0.118	3	1003	20	2	2	6	0.25	8
389	F	23	0.799	-0.104	5	1003	1	2	7	2	0.777777778	9
297	M	NA	0.8	-0.094	4	1003	1	5	4	3	0.571428571	7
413	F	30	0.806	-0.089	NA	1003	20	10	7	2	0.777777778	9
51	M	28	0.844	-0.085	NA	1050	2	5	2	7	0.222222222	9
276	F	25	0.808	-0.071	4	1003	20	13	5	4	0.555555556	9
369	F	28	0.81	-0.039	4	1003	20	14	6	2	0.75	8
494	F	22	0.806	-0.032	NA	1003	1	3	9	0	1	9
515	F	NA	0.811	-0.028	3.5	1003	20	8	8	0	1	8
116	M	23	0.849	-0.017	3.75	1050	2	2	3	6	0.333333333	9
139	F	28	0.85	-0.007	4	1050	2	12	3	6	0.333333333	9
204	F	26	0.85	-0.002	3.75	1050	2	8	4	5	0.444444444	9
196	F	26	0.809	-0.001	4	1003	1	12	4	5	0.444444444	9
82	M	29	0.809	0.002	NA	1003	1	6	2	6	0.25	8
28	M	23	0.81	0.009	NA	1003	1	4	0	8	0	8
285	F	24	0.852	0.014	3.75	1050	2	10	4	3	0.571428571	7
514	F	25	0.811	0.02	4	1003	1	7	9	0	1	9
53	M	NA	0.852	0.02	5	1050	2	5	2	7	0.222222222	9
496	F	24	0.811	0.021	4	1003	1	7	9	0	1	9
294	F	25	0.852	0.021	5	1050	2	10	4	3	0.571428571	7
14	M	NA	0.815	0.024	NA	1003	20	6	0	9	0	9
416	F	25	0.816	0.035	4	1003	20	11	7	2	0.777777778	9
394	F	21	0.856	0.061	2.5	1050	2	4	7	2	0.777777778	9
445	F	19	0.819	0.065	3.5	1003	20	5	8	0	1	8
231	M	32	0.819	0.066	3.75	1003	20	4	4	4	0.5	8
301	M	NA	0.815	0.066	4.5	1003	1	1	4	3	0.571428571	7
186	M	29	0.857	0.077	NA	1050	2	15	3	5	0.375	8
114	M	31	0.857	0.08	NA	1050	2	18	3	6	0.333333333	9
406	F	NA	0.821	0.096	4.5	1003	20	11	7	2	0.777777778	9
522	M	28	0.86	0.106	NA	1050	2	NA	NA	NA	NA	NA
273	F	NA	0.82	0.113	2.75	1003	1	13	4	4	0.5	8
504	F	24	0.822	0.113	4.75	1003	20	8	8	0	1	8
213	M	34	0.86	0.114	4.25	1050	2	8	4	5	0.444444444	9
448	F	27	0.823	0.117	4.75	1003	20	5	8	0	1	8
248	F	28	0.821	0.123	3.75	1003	1	13	4	4	0.5	8
23	M	31	0.825	0.148	NA	1003	20	6	0	9	0	9
60	M	30	0.824	0.154	NA	1003	1	6	2	6	0.25	8
271	M	31	0.824	0.156	NA	1003	1	13	4	4	0.5	8
102	M	34	0.864	0.163	3.75	1050	2	13	2	6	0.25	8
311	F	NA	0.825	0.165	NA	1003	1	1	4	3	0.571428571	7
429	F	21	0.827	0.168	2.75	1003	20	12	7	1	0.875	8
355	F	28	0.827	0.176	4	1003	20	3	5	2	0.714285714	7
314	M	31	0.867	0.199	4	1050	2	6	5	3	0.625	8
169	F	26	0.869	0.223	4	1050	2	17	3	6	0.333333333	9
81	M	30	0.87	0.225	4	1050	2	9	2	6	0.25	8
129	M	27	0.87	0.227	NA	1050	2	12	3	6	0.333333333	9
258	M	24	0.832	0.229	3.75	1003	20	4	4	4	0.5	8
16	M	NA	0.831	0.23	3.5	1003	1	4	0	8	0	8
521	F	24	0.832	0.235	4	1003	20	NA	NA	NA	NA	NA
45	M	30	0.871	0.241	3.5	1050	2	5	2	7	0.222222222	9
272	F	30	0.833	0.244	3.75	1003	1	13	4	4	0.5	8
280	F	27	0.833	0.246	NA	1003	20	13	5	4	0.555555556	9
143	F	24	0.871	0.249	4	1050	2	16	3	6	0.333333333	9
465	F	NA	0.834	0.262	3.5	1003	20	5	8	0	1	8
79	F	24	0.835	0.265	4	1003	1	6	2	6	0.25	8
183	M	29	0.874	0.282	4	1050	2	15	3	5	0.375	8
325	F	27	0.874	0.283	5	1050	2	6	5	3	0.625	8
446	F	29	0.837	0.291	4	1003	1	7	9	0	1	9
281	F	28	0.838	0.309	NA	1003	20	13	5	4	0.555555556	9
236	M	26	0.84	0.313	NA	1003	1	13	4	4	0.5	8
350	F	NA	0.84	0.317	3.75	1003	1	14	5	2	0.714285714	7
87	M	29	0.877	0.319	2.25	1050	2	3	2	6	0.25	8
88	M	36	0.878	0.331	3.75	1050	2	11	2	6	0.25	8
137	M	33	0.879	0.335	NA	1050	2	17	3	6	0.333333333	9
376	M	32	0.841	0.343	4	1003	20	14	6	2	0.75	8
194	F	27	0.881	0.358	3	1050	2	8	4	5	0.444444444	9
85	M	33	0.881	0.358	4	1050	2	3	2	6	0.25	8
185	M	25	0.881	0.362	NA	1050	2	15	3	5	0.375	8
150	M	36	0.881	0.363	NA	1050	2	12	3	6	0.333333333	9
430	F	32	0.842	0.365	3.5	1003	20	12	7	1	0.875	8
120	F	31	0.882	0.372	5	1050	2	18	3	6	0.333333333	9
157	M	24	0.882	0.381	2.25	1050	2	18	3	6	0.333333333	9
409	F	28	0.844	0.385	3.75	1003	20	10	7	2	0.777777778	9
327	F	30	0.883	0.391	1	1050	2	6	5	3	0.625	8
203	F	NA	0.884	0.396	3.75	1050	2	8	4	5	0.444444444	9
241	M	24	0.846	0.409	NA	1003	20	4	4	4	0.5	8
175	M	26	0.886	0.419	NA	1050	2	15	3	5	0.375	8
24	M	31	0.847	0.423	4	1003	20	6	0	9	0	9
96	M	34	0.886	0.429	NA	1050	2	11	2	6	0.25	8
283	M	32	0.848	0.43	3.75	1003	20	13	5	4	0.555555556	9
117	F	29	0.887	0.431	5	1050	2	16	3	6	0.333333333	9
390	M	30	0.888	0.448	NA	1050	2	4	7	2	0.777777778	9
397	F	29	0.853	0.453	4	1003	1	2	7	2	0.777777778	9
147	M	NA	0.889	0.464	2	1050	2	17	3	6	0.333333333	9
47	M	29	0.892	0.492	1	1050	2	5	2	7	0.222222222	9
481	F	22	0.857	0.495	NA	1003	1	11	8	0	1	8
366	F	29	0.854	0.504	5	1003	20	14	6	2	0.75	8
329	F	NA	0.859	0.515	4	1003	1	9	6	3	0.666666667	9
427	F	NA	0.86	0.518	4	1003	1	8	7	2	0.777777778	9
49	M	29	0.894	0.518	4	1050	2	5	2	7	0.222222222	9
216	M	NA	0.86	0.52	3.75	1003	1	12	4	5	0.444444444	9
200	M	28	0.894	0.52	NA	1050	2	8	4	5	0.444444444	9
43	M	NA	0.895	0.528	2	1050	2	19	1	5	0.166666667	6
197	F	24	0.855	0.528	3.5	1003	20	7	4	5	0.444444444	9
393	F	NA	0.861	0.537	5	1003	1	2	7	2	0.777777778	9
245	M	23	0.862	0.546	NA	1003	1	13	4	4	0.5	8
63	F	33	0.897	0.549	5	1050	2	13	2	6	0.25	8
229	F	NA	0.897	0.554	4.25	1050	2	14	4	4	0.5	8
518	F	NA	0.858	0.559	NA	1003	20	5	8	0	1	8
226	M	28	0.82	0.567	5	1050	2	14	4	4	0.5	8
148	F	31	0.898	0.568	3.75	1050	2	17	3	6	0.333333333	9
277	M	NA	0.859	0.571	2	1003	20	13	5	4	0.555555556	9
78	M	NA	0.899	0.576	NA	1050	2	3	2	6	0.25	8
324	M	27	0.899	0.58	5	1050	2	6	5	3	0.625	8
202	M	30	0.899	0.583	4.75	1050	2	8	4	5	0.444444444	9
227	F	NA	0.86	0.583	NA	1003	20	4	4	4	0.5	8
425	M	NA	0.867	0.597	NA	1003	1	2	7	2	0.777777778	9
220	F	27	0.901	0.599	4	1050	2	14	4	4	0.5	8
330	M	27	0.868	0.601	NA	1003	1	9	6	3	0.666666667	9
199	M	29	0.901	0.602	4.5	1050	2	8	4	5	0.444444444	9
32	F	30	0.869	0.609	NA	1003	1	10	1	6	0.142857143	7
86	M	30	0.902	0.612	4	1050	2	9	2	6	0.25	8
154	M	30	0.902	0.612	4	1050	2	2	3	6	0.333333333	9
210	M	NA	0.869	0.618	4	1003	1	12	4	5	0.444444444	9
58	F	NA	0.903	0.621	4	1050	2	13	2	6	0.25	8
303	F	28	0.903	0.625	4	1050	2	10	4	3	0.571428571	7
316	F	29	0.865	0.644	2.75	1003	20	9	5	3	0.625	8
46	F	29	0.905	0.647	4.25	1050	2	5	2	7	0.222222222	9
313	M	31	0.865	0.65	4.25	1003	20	9	5	3	0.625	8
349	M	28	0.868	0.68	NA	1003	20	3	5	2	0.714285714	7
300	M	26	0.876	0.686	4	1003	1	1	4	3	0.571428571	7
91	F	33	0.91	0.707	4	1050	2	11	2	6	0.25	8
17	M	27	0.87	0.715	5	1003	20	6	0	9	0	9
408	F	27	0.87	0.715	NA	1003	20	11	7	2	0.777777778	9
36	M	25	0.879	0.718	4	1003	1	10	1	6	0.142857143	7
417	M	29	0.871	0.72	NA	1003	20	11	7	2	0.777777778	9
293	F	25	0.911	0.728	5	1050	2	7	4	3	0.571428571	7
462	F	26	0.872	0.729	4	1003	20	5	8	0	1	8
279	M	24	0.872	0.732	NA	1003	20	13	5	4	0.555555556	9
302	M	30	0.912	0.734	4.75	1050	2	10	4	3	0.571428571	7
295	F	26	0.881	0.737	5	1003	1	5	4	3	0.571428571	7
37	M	28	0.881	0.738	5	1003	1	10	1	6	0.142857143	7
358	F	25	0.872	0.739	3.75	1003	20	3	5	2	0.714285714	7
83	M	31	0.913	0.741	NA	1050	2	3	2	6	0.25	8
431	F	25	0.873	0.742	NA	1003	20	12	7	1	0.875	8
171	M	NA	0.913	0.744	3	1050	2	12	3	6	0.333333333	9
172	M	33	0.913	0.744	4	1050	2	15	3	5	0.375	8
189	F	28	0.874	0.754	3	1003	20	1	3	4	0.428571429	7
451	F	27	0.883	0.761	3	1003	1	11	8	0	1	8
205	M	27	0.874	0.762	NA	1003	20	7	4	5	0.444444444	9
306	F	26	0.884	0.765	NA	1003	1	5	4	3	0.571428571	7
405	F	27	0.884	0.768	5	1003	1	2	7	2	0.777777778	9
497	F	28	0.885	0.772	3.25	1003	1	11	8	0	1	8
346	F	24	0.885	0.774	3.25	1003	1	9	6	3	0.666666667	9
352	M	30	0.876	0.781	NA	1003	20	3	5	2	0.714285714	7
95	M	27	0.886	0.787	3.25	1003	1	6	2	6	0.25	8
64	M	27	0.917	0.79	4	1050	2	11	2	6	0.25	8
385	F	NA	0.917	0.792	4.5	1050	2	4	7	2	0.777777778	9
270	F	26	0.887	0.794	NA	1003	1	13	4	4	0.5	8
54	M	33	0.918	0.801	NA	1050	2	9	2	6	0.25	8
434	F	26	0.878	0.807	4	1003	20	12	7	1	0.875	8
326	F	23	0.918	0.808	1	1050	2	6	5	3	0.625	8
177	F	32	0.919	0.814	4	1050	2	1	3	5	0.375	8
513	F	31	0.889	0.819	3.75	1003	1	3	9	0	1	9
323	M	26	0.879	0.824	4	1003	20	9	5	3	0.625	8
173	M	35	0.92	0.83	3.75	1050	2	1	3	5	0.375	8
418	F	23	0.88	0.831	4	1003	20	10	7	2	0.777777778	9
463	F	25	0.891	0.838	NA	1003	1	3	9	0	1	9
392	F	27	0.881	0.853	5	1003	20	11	7	2	0.777777778	9
69	M	29	0.923	0.86	3	1050	2	13	2	6	0.25	8
20	M	24	0.884	0.884	3.5	1003	20	6	0	9	0	9
153	F	29	0.925	0.888	3.75	1050	2	16	3	6	0.333333333	9
75	M	35	0.925	0.889	NA	1050	2	3	2	6	0.25	8
424	M	29	0.925	0.892	4.5	1050	2	4	7	2	0.777777778	9
135	M	31	0.843	0.894	3.25	1050	2	18	3	6	0.333333333	9
163	F	30	0.927	0.912	4.25	1050	2	18	3	6	0.333333333	9
469	F	29	0.899	0.917	NA	1003	1	7	9	0	1	9
242	M	30	0.899	0.923	2.75	1003	1	13	4	4	0.5	8
286	M	28	0.901	0.942	3.75	1003	1	5	4	3	0.571428571	7
50	F	34	0.93	0.946	3.75	1050	2	5	2	7	0.222222222	9
131	M	26	0.93	0.956	4	1050	2	18	3	6	0.333333333	9
206	M	27	0.89	0.963	3.5	1003	20	7	4	5	0.444444444	9
184	M	34	0.931	0.967	NA	1050	2	1	3	5	0.375	8
239	F	26	0.892	0.991	NA	1003	20	4	4	4	0.5	8
26	M	29	0.906	0.994	4.25	1003	1	4	0	8	0	8
211	F	26	0.906	0.995	3.75	1003	1	12	4	5	0.444444444	9
124	M	29	0.935	1.004	3.75	1050	2	2	3	6	0.333333333	9
221	M	29	0.936	1.018	4.25	1050	2	14	4	4	0.5	8
267	M	28	0.936	1.024	3.75	1050	2	14	4	4	0.5	8
401	F	NA	0.896	1.035	4.5	1003	20	11	7	2	0.777777778	9
379	F	32	0.897	1.045	4.25	1003	20	14	6	2	0.75	8
253	M	31	0.898	1.055	3.25	1003	20	4	4	4	0.5	8
179	M	27	0.939	1.057	4	1050	2	1	3	5	0.375	8
516	F	28	0.913	1.06	3.25	1003	1	7	9	0	1	9
12	M	29	0.913	1.061	4	1003	1	4	0	8	0	8
181	F	30	0.94	1.07	4	1050	2	15	3	5	0.375	8
402	F	29	0.94	1.074	3.5	1050	2	4	7	2	0.777777778	9
411	M	32	0.915	1.087	4	1003	1	8	7	2	0.777777778	9
407	F	28	0.917	1.106	3.5	1003	1	8	7	2	0.777777778	9
523	F	35	0.943	1.109	NA	1050	2	NA	NA	NA	NA	NA
466	F	25	0.918	1.119	4.5	1003	1	3	9	0	1	9
309	F	31	0.945	1.125	4	1050	2	7	4	3	0.571428571	7
278	F	27	0.904	1.142	4	1003	20	13	5	4	0.555555556	9
457	F	32	0.922	1.155	4	1003	1	7	9	0	1	9
66	M	21	0.906	1.161	4.25	1003	20	2	2	6	0.25	8
414	F	31	0.949	1.173	3.5	1050	2	4	7	2	0.777777778	9
412	F	NA	0.925	1.19	4	1003	1	8	7	2	0.777777778	9
52	M	34	0.95	1.191	NA	1050	2	5	2	7	0.222222222	9
288	F	27	0.95	1.192	3.75	1050	2	10	4	3	0.571428571	7
97	M	31	0.953	1.228	4.25	1050	2	9	2	6	0.25	8
410	F	28	0.93	1.238	4	1003	1	8	7	2	0.777777778	9
426	F	28	0.955	1.251	4	1050	2	4	7	2	0.777777778	9
100	M	35	0.956	1.264	NA	1050	2	9	2	6	0.25	8
318	M	30	0.957	1.279	2	1050	2	6	5	3	0.625	8
107	M	30	0.958	1.28	4.75	1050	2	16	3	6	0.333333333	9
92	F	33	0.958	1.285	NA	1050	2	3	2	6	0.25	8
35	M	27	0.936	1.296	3.75	1003	1	10	1	6	0.142857143	7
502	F	29	0.939	1.325	4	1003	1	3	9	0	1	9
322	F	29	0.924	1.385	3.75	1003	20	9	5	3	0.625	8
217	M	33	0.969	1.411	3.25	1050	2	8	4	5	0.444444444	9
182	M	35	0.969	1.414	NA	1050	2	1	3	5	0.375	8
420	F	27	0.95	1.442	3.25	1003	1	8	7	2	0.777777778	9
387	F	26	0.95	1.442	4	1003	1	2	7	2	0.777777778	9
395	F	NA	0.951	1.451	5	1003	1	8	7	2	0.777777778	9
354	F	25	0.931	1.47	3.75	1003	20	3	5	2	0.714285714	7
305	F	27	0.956	1.504	5	1003	1	5	4	3	0.571428571	7
98	M	NA	0.98	1.554	3.5	1050	2	13	2	6	0.25	8
382	F	29	0.937	1.555	2.75	1003	20	14	6	2	0.75	8
9	M	NA	0.938	1.558	NA	1003	20	6	0	9	0	9
191	M	33	0.938	1.563	3.5	1003	20	1	3	4	0.428571429	7
441	F	29	0.964	1.58	3	1003	1	3	9	0	1	9
351	F	31	0.97	1.647	4	1003	1	14	5	2	0.714285714	7
461	F	33	0.946	1.668	4	1003	20	5	8	0	1	8
438	F	25	0.953	1.748	4	1003	20	8	8	0	1	8
492	F	30	0.96	1.839	NA	1003	20	5	8	0	1	8
443	F	31	0.992	1.871	NA	1003	1	11	8	0	1	8
432	F	33	0.988	2.182	4	1003	20	12	7	1	0.875	8
201	M	NA	NA	NA	3.25	1003	1	12	4	5	0.444444444	9
72	F	20	NA	NA	3.75	1003	1	6	2	6	0.25	8
403	F	25	NA	NA	4	1003	20	11	7	2	0.777777778	9
195	F	22	NA	NA	NA	1003	20	7	4	5	0.444444444	9
212	F	25	NA	NA	NA	1003	20	7	4	5	0.444444444	9
474	F	NA	NA	NA	NA	1003	20	8	8	0	1	8
19	M	NA	NA	NA	NA	1003	1	4	0	8	0	8
