# Supplementary material for: Small group gender ratios impact biology class performance and peer evaluations
Source: PLoS One. 2018 Apr 3;13(4):e0195129. doi: 10.1371/journal.pone.0195129 (PMC5882121; doi:10.1371/journal.pone.0195129)
Supplement: S2 Data — (CSV) [file pone.0195129.s005.csv]

Course	Lecture_section	Group	evaluator_SEX	self	meanQ1	meanQ2	meanQ3	overallmean	N_female	N_male	pct_female	N_total	student_being_evaluated
1003	1	1	F	0	4	4	4	4	4	3	0.571428571	7	yyfhqpbowb
1003	1	1	M	0	5	5	5	5	4	3	0.571428571	7	yyfhqpbowb
1003	1	1	F	0	5	5	3.5	4.5	4	3	0.571428571	7	lvewycruvk
1003	1	1	M	0	5	5	4	4.67	4	3	0.571428571	7	lvewycruvk
1003	1	1	F	0	5	3.5	3.5	4	4	3	0.571428571	7	dxnyobdyqf
1003	1	1	M	0	5	5	4	4.67	4	3	0.571428571	7	dxnyobdyqf
1003	1	1	F	0	4.66666666666667	4	3.33333333333333	4	4	3	0.571428571	7	wpgjjaxvir
1003	1	1	M	0	5	5	4	4.67	4	3	0.571428571	7	wpgjjaxvir
1003	1	1	F	0	4.33333333333333	4.33333333333333	4	4.22333333333333	4	3	0.571428571	7	abvdetbzmj
1003	1	1	F	0	4.5	2.5	4	3.665	4	3	0.571428571	7	aymonrayjh
1003	1	1	M	0	5	4	4	4.33	4	3	0.571428571	7	aymonrayjh
1003	1	1	F	0	4	4	4	4	4	3	0.571428571	7	rvzekeuotx
1003	1	1	M	0	5	5	4	4.67	4	3	0.571428571	7	rvzekeuotx
1003	1	2	F	0	5	5	4.57142857142857	4.85857142857143	7	2	0.777777778	9	mxetkdgsfq
1003	1	2	M	0	5	5	5	5	7	2	0.777777778	9	mxetkdgsfq
1003	1	2	F	0	4.83333333333333	4.33333333333333	4.16666666666667	4.445	7	2	0.777777778	9	fflibtdpfv
1003	1	2	M	0	4	4	4	4	7	2	0.777777778	9	fflibtdpfv
1003	1	2	F	0	4.33333333333333	4.5	4.5	4.445	7	2	0.777777778	9	brafzggynb
1003	1	2	M	0	4	4	4	4	7	2	0.777777778	9	brafzggynb
1003	1	2	F	0	5	5	5	5	7	2	0.777777778	9	tzaliirbgt
1003	1	2	M	0	5	5	5	5	7	2	0.777777778	9	tzaliirbgt
1003	1	2	F	0	4.8	4.6	4.8	4.734	7	2	0.777777778	9	uyhyhsennf
1003	1	2	M	0	5	5	5	5	7	2	0.777777778	9	uyhyhsennf
1003	1	2	F	0	4.83333333333333	4.83333333333333	4.83333333333333	4.83333333333333	7	2	0.777777778	9	aonibdruem
1003	1	2	M	0	5	5	5	5	7	2	0.777777778	9	aonibdruem
1003	1	2	F	0	5	5	4.6	4.868	7	2	0.777777778	9	mypuaiflfj
1003	1	2	M	0	4	4	4	4	7	2	0.777777778	9	mypuaiflfj
1003	1	2	F	0	4.25	4.25	4.5	4.3325	7	2	0.777777778	9	kghvtroykt
1003	1	2	M	0	4	4	4	4	7	2	0.777777778	9	kghvtroykt
1003	1	2	F	0	4.85714285714286	4.42857142857143	4.42857142857143	4.57	7	2	0.777777778	9	hffhtoejpo
1003	1	3	F	0	5	5	5	5	9	0	1	9	vyelqzrdna
1003	1	3	F	0	5	3.75	3.25	4	9	0	1	9	xzxqubtfii
1003	1	3	F	0	4.33333333333333	3.66666666666667	3.66666666666667	3.89	9	0	1	9	bwcjwdxhti
1003	1	3	F	0	5	5	5	5	9	0	1	9	cvedinojwo
1003	1	3	F	0	2	2	2	2	9	0	1	9	cqfzhasmnm
1003	1	3	F	0	4	2.33333333333333	2.33333333333333	2.88666666666667	9	0	1	9	ulwkkyulon
1003	1	3	F	0	5	4.66666666666667	4.66666666666667	4.77666666666667	9	0	1	9	hboaqncnsn
1003	1	3	F	0	5	5	5	5	9	0	1	9	mhmnmmhcui
1003	1	3	F	0	4.4	4.2	4.2	4.266	9	0	1	9	hrgnhejfuf
1003	1	4	M	0	4	3	4	3.67	0	8	0	8	hkqejtsxqr
1003	1	4	M	0	4	4	4	4	0	8	0	8	dibutfyxvz
1003	1	4	M	0	4.5	4.5	4.5	4.5	0	8	0	8	qkglkpoatn
1003	1	4	M	0	4	4	4	4	0	8	0	8	fapsnfupnp
1003	1	4	M	0	4.5	4.25	4.25	4.3325	0	8	0	8	qwaqqusvxf
1003	1	4	M	0	3.33333333333333	3.33333333333333	3.33333333333333	3.33333333333333	0	8	0	8	nkbkrowzru
1003	1	4	M	0	4.5	4.5	4.5	4.5	0	8	0	8	upgwbqekuu
1003	1	4	M	0	4.5	3.5	3.5	3.835	0	8	0	8	ypfthifezq
1003	1	5	F	0	4.66666666666667	4.66666666666667	4.66666666666667	4.66666666666667	4	3	0.571428571	7	qkvlwvfeod
1003	1	5	F	0	2.66666666666667	1.66666666666667	2	2.11	4	3	0.571428571	7	wytqpjowrt
1003	1	5	F	0	4.5	4.5	4.5	4.5	4	3	0.571428571	7	ptdkkmuviw
1003	1	5	M	0	4	4	4	4	4	3	0.571428571	7	ptdkkmuviw
1003	1	5	F	0	4.33333333333333	4.66666666666667	4.66666666666667	4.55666666666667	4	3	0.571428571	7	ssefmojjmy
1003	1	5	F	0	4	5	5	4.66666666666667	4	3	0.571428571	7	caoamebxae
1003	1	5	F	0	4.5	4.5	4.5	4.5	4	3	0.571428571	7	fpvmtrncmp
1003	1	5	M	0	5	5	5	5	4	3	0.571428571	7	fpvmtrncmp
1003	1	5	F	0	4.5	5	5	4.835	4	3	0.571428571	7	vupznpzgrr
1003	1	6	F	0	4	4	3	3.67	2	6	0.25	8	crdjxqyegl
1003	1	6	M	0	4.75	4.75	4.75	4.75	2	6	0.25	8	crdjxqyegl
1003	1	6	F	0	4	4	3	3.67	2	6	0.25	8	zkizmbzrwf
1003	1	6	M	0	5	5	5	5	2	6	0.25	8	zkizmbzrwf
1003	1	6	F	0	4	3	3	3.33	2	6	0.25	8	ilsovcnswi
1003	1	6	M	0	4.33333333333333	3.66666666666667	4	4	2	6	0.25	8	ilsovcnswi
1003	1	6	M	0	3	3.66666666666667	3.33333333333333	3.33333333333333	2	6	0.25	8	xiuvwiysdb
1003	1	6	F	0	4	3	3	3.33	2	6	0.25	8	zacxflbdtg
1003	1	6	M	0	4.66666666666667	3.66666666666667	4	4.11	2	6	0.25	8	zacxflbdtg
1003	1	6	F	0	4	3	4	3.67	2	6	0.25	8	xmaslwbldy
1003	1	6	M	0	5	5	4.75	4.9175	2	6	0.25	8	xmaslwbldy
1003	1	6	F	0	4	4	4	4	2	6	0.25	8	mrypmnkqfg
1003	1	6	M	0	5	5	4.66666666666667	4.89	2	6	0.25	8	mrypmnkqfg
1003	1	6	F	0	4	4	4	4	2	6	0.25	8	wuxanmgqkr
1003	1	6	M	0	5	5	5	5	2	6	0.25	8	wuxanmgqkr
1003	1	7	F	0	5	5	5	5	9	0	1	9	oktrvngcvw
1003	1	7	F	0	2	3	2	2.33	9	0	1	9	ongvudpdvk
1003	1	7	F	0	5	4.75	4.75	4.8325	9	0	1	9	idmucfnfid
1003	1	7	F	0	5	5	5	5	9	0	1	9	hfiicfxkki
1003	1	7	F	0	4.75	4.75	4.5	4.665	9	0	1	9	ocnkawsnec
1003	1	7	F	0	4.6	4.8	4.8	4.734	9	0	1	9	xhaxdxqxwc
1003	1	7	F	0	5	4.33333333333333	4.33333333333333	4.55333333333333	9	0	1	9	qrohmzubnu
1003	1	7	F	0	4.33333333333333	3.66666666666667	4	4	9	0	1	9	issloochpq
1003	1	7	F	0	5	4.75	4.75	4.8325	9	0	1	9	ifheyylxul
1003	1	8	F	0	4.83333333333333	4.83333333333333	4.66666666666667	4.77833333333333	7	2	0.777777778	9	khatrfhygo
1003	1	8	M	0	5	5	5	5	7	2	0.777777778	9	khatrfhygo
1003	1	8	F	0	4.5	3.5	3.5	3.8325	7	2	0.777777778	9	gpvnaetrrq
1003	1	8	M	0	4	2	3	3	7	2	0.777777778	9	gpvnaetrrq
1003	1	8	F	0	4.83333333333333	4	3.83333333333333	4.22333333333333	7	2	0.777777778	9	vqrocrovaa
1003	1	8	M	0	5	5	4.5	4.835	7	2	0.777777778	9	vqrocrovaa
1003	1	8	F	0	4.66666666666667	4.66666666666667	4.66666666666667	4.66666666666667	7	2	0.777777778	9	gawbmsgmct
1003	1	8	M	0	5	5	5	5	7	2	0.777777778	9	gawbmsgmct
1003	1	8	F	0	4.83333333333333	4.66666666666667	4.5	4.66666666666667	7	2	0.777777778	9	fbiyodlhyp
1003	1	8	M	0	5	4.5	4.5	4.665	7	2	0.777777778	9	fbiyodlhyp
1003	1	8	F	0	4.75	4.25	4.5	4.5	7	2	0.777777778	9	pcbjdfqlkj
1003	1	8	M	0	5	4	5	4.67	7	2	0.777777778	9	pcbjdfqlkj
1003	1	8	F	0	5	3.75	4.25	4.3325	7	2	0.777777778	9	flszwuiqks
1003	1	8	M	0	5	4.5	4.5	4.665	7	2	0.777777778	9	flszwuiqks
1003	1	8	F	0	4.83333333333333	4.66666666666667	4.5	4.66666666666667	7	2	0.777777778	9	midnssbplk
1003	1	8	M	0	5	4.5	4.5	4.665	7	2	0.777777778	9	midnssbplk
1003	1	8	F	0	3.8	4.2	4	4.002	7	2	0.777777778	9	gqbgrqsesi
1003	1	8	M	0	5	4.5	4.5	4.665	7	2	0.777777778	9	gqbgrqsesi
1003	1	9	M	0	4.33333333333333	4.33333333333333	4	4.22333333333333	6	3	0.666666667	9	zqltrhjmse
1003	1	9	F	0	5	4	4	4.335	6	3	0.666666667	9	ganlmguvnp
1003	1	9	M	0	4	4	4	4	6	3	0.666666667	9	ganlmguvnp
1003	1	9	F	0	4	4	3	3.67	6	3	0.666666667	9	efvaxljcqc
1003	1	9	M	0	4	4	4	4	6	3	0.666666667	9	efvaxljcqc
1003	1	9	F	0	4.5	4.5	4.5	4.5	6	3	0.666666667	9	glzobachme
1003	1	9	M	0	4.33333333333333	4	4	4.11	6	3	0.666666667	9	glzobachme
1003	1	9	F	0	4	3	3	3.335	6	3	0.666666667	9	krqkfphlci
1003	1	9	M	0	5	4	5	4.67	6	3	0.666666667	9	krqkfphlci
1003	1	9	F	0	3	2	3	2.67	6	3	0.666666667	9	ruqayzifpm
1003	1	9	M	0	4	4	4	4	6	3	0.666666667	9	ruqayzifpm
1003	1	9	F	0	3	2	2	2.33	6	3	0.666666667	9	pyxeouwibf
1003	1	9	M	0	2.5	2.5	2.5	2.5	6	3	0.666666667	9	pyxeouwibf
1003	1	9	F	0	4.66666666666667	4.66666666666667	4	4.44666666666667	6	3	0.666666667	9	arvuztewzt
1003	1	9	M	0	4	4	4	4	6	3	0.666666667	9	arvuztewzt
1003	1	9	F	0	5	5	5	5	6	3	0.666666667	9	keniequwjg
1003	1	9	M	0	4	4.5	4	4.165	6	3	0.666666667	9	keniequwjg
1003	1	10	F	0	5	5	5	5	1	6	0.142857143	7	jqkrqqcypy
1003	1	10	M	0	4.5	4.5	4.5	4.5	1	6	0.142857143	7	jqkrqqcypy
1003	1	10	F	0	5	5	5	5	1	6	0.142857143	7	tcgvtjhuyk
1003	1	10	M	0	4.5	4.5	4.5	4.5	1	6	0.142857143	7	tcgvtjhuyk
1003	1	10	F	0	5	5	5	5	1	6	0.142857143	7	fwrsuzwzps
1003	1	10	M	0	3.66666666666667	4	4.66666666666667	4.11	1	6	0.142857143	7	fwrsuzwzps
1003	1	10	F	0	5	5	5	5	1	6	0.142857143	7	ipsftevhid
1003	1	10	M	0	4.5	4	4.5	4.335	1	6	0.142857143	7	ipsftevhid
1003	1	10	M	0	4.5	4.5	4.5	4.5	1	6	0.142857143	7	wftnfguuby
1003	1	10	F	0	5	5	5	5	1	6	0.142857143	7	pnfiwkkvkv
1003	1	10	M	0	4.66666666666667	4.66666666666667	4.66666666666667	4.66666666666667	1	6	0.142857143	7	pnfiwkkvkv
1003	1	10	F	0	5	5	5	5	1	6	0.142857143	7	odaeyezonr
1003	1	10	M	0	4.66666666666667	4.66666666666667	4.66666666666667	4.66666666666667	1	6	0.142857143	7	odaeyezonr
1003	1	10	F	0	5	5	5	5	1	6	0.142857143	7	twkbbwiwxg
1003	1	10	M	0	4.66666666666667	4.66666666666667	4.66666666666667	4.66666666666667	1	6	0.142857143	7	twkbbwiwxg
1003	1	10	F	0	5	5	5	5	1	6	0.142857143	7	yqwperrmue
1003	1	10	M	0	4.75	4.75	4.75	4.75	1	6	0.142857143	7	yqwperrmue
1003	1	11	F	0	5	4.75	4.25	4.6675	8	0	1	8	tlvplagyqf
1003	1	11	F	0	4.66666666666667	4.66666666666667	4.66666666666667	4.66666666666667	8	0	1	8	lrqnrexvfu
1003	1	11	F	0	5	4.33333333333333	4.33333333333333	4.55333333333333	8	0	1	8	bwtrxnqwtc
1003	1	11	F	0	4.66666666666667	4.66666666666667	4.33333333333333	4.55666666666667	8	0	1	8	izritmzkay
1003	1	11	F	0	5	5	5	5	8	0	1	8	kvtirbkifb
1003	1	11	F	0	4.5	4.5	4.5	4.5	8	0	1	8	pircuitwbi
1003	1	11	F	0	4.8	4.4	4.2	4.466	8	0	1	8	gdgrkdtnym
1003	1	11	F	0	4.66666666666667	3.66666666666667	4	4.11	8	0	1	8	mciwdrqmvo
1003	1	11	F	0	3.66666666666667	2	2.33333333333333	2.66666666666667	8	0	1	8	amibinxvro
1003	1	12	F	0	4.5	4.5	4.5	4.5	4	5	0.444444444	9	qfjcvebnbu
1003	1	12	M	0	5	5	5	5	4	5	0.444444444	9	qfjcvebnbu
1003	1	12	F	0	4.25	4.5	4.5	4.4175	4	5	0.444444444	9	lxsadcoavx
1003	1	12	M	0	5	5	5	5	4	5	0.444444444	9	lxsadcoavx
1003	1	12	F	0	1	1	1	1	4	5	0.444444444	9	ivzqtrwwzh
1003	1	12	M	0	4	4	4.25	4.0825	4	5	0.444444444	9	ivzqtrwwzh
1003	1	12	F	0	3	3	3	3	4	5	0.444444444	9	uetzutyhpq
1003	1	12	M	0	3.66666666666667	3.66666666666667	4	3.77666666666667	4	5	0.444444444	9	uetzutyhpq
1003	1	12	F	0	3.5	3.25	3.5	3.4175	4	5	0.444444444	9	gqvgdrvfoz
1003	1	12	M	0	4.66666666666667	4.66666666666667	4.66666666666667	4.66666666666667	4	5	0.444444444	9	gqvgdrvfoz
1003	1	12	F	0	3.33333333333333	3.66666666666667	3.33333333333333	3.44333333333333	4	5	0.444444444	9	exatsxhhrf
1003	1	12	M	0	5	5	5	5	4	5	0.444444444	9	exatsxhhrf
1003	1	12	F	0	4.5	3.5	4.5	4.165	4	5	0.444444444	9	cajpfvnzbw
1003	1	12	M	0	5	5	5	5	4	5	0.444444444	9	cajpfvnzbw
1003	1	12	F	0	5	5	4.33333333333333	4.78	4	5	0.444444444	9	kocqorrlfi
1003	1	12	M	0	5	5	5	5	4	5	0.444444444	9	kocqorrlfi
1003	1	12	F	0	5	5	5	5	4	5	0.444444444	9	gbmmhyvlni
1003	1	12	M	0	5	5	5	5	4	5	0.444444444	9	gbmmhyvlni
1003	1	13	F	0	5	5	4.5	4.835	4	4	0.5	8	qbvdqtudka
1003	1	13	M	0	4	4.5	3.5	4	4	4	0.5	8	qbvdqtudka
1003	1	13	F	0	4.33333333333333	4.66666666666667	4.33333333333333	4.44666666666667	4	4	0.5	8	doqcqsbhmi
1003	1	13	M	0	4	4.33333333333333	4	4.11	4	4	0.5	8	doqcqsbhmi
1003	1	13	F	0	5	4	4	4.33	4	4	0.5	8	hyscrsohnr
1003	1	13	M	0	4.5	4.5	4	4.33	4	4	0.5	8	hyscrsohnr
1003	1	13	F	0	4.66666666666667	4	4	4.22333333333333	4	4	0.5	8	tonngcbfrg
1003	1	13	M	0	4	3	3.5	3.5	4	4	0.5	8	tonngcbfrg
1003	1	13	F	0	4.5	4	4	4.165	4	4	0.5	8	mumvsymbin
1003	1	13	M	0	3	3	3	3	4	4	0.5	8	mumvsymbin
1003	1	13	F	0	3.33333333333333	4	4	3.77666666666667	4	4	0.5	8	haqxeahsrt
1003	1	13	M	0	3.5	4	4	3.835	4	4	0.5	8	haqxeahsrt
1003	1	13	F	0	1	1	1	1	4	4	0.5	8	nuwpbffczh
1003	1	13	M	0	4	2.66666666666667	3	3.22333333333333	4	4	0.5	8	nuwpbffczh
1003	1	13	F	0	4.25	4.5	4.5	4.4175	4	4	0.5	8	drijagpres
1003	1	13	M	0	4	4	4	4	4	4	0.5	8	drijagpres
1003	1	13	F	0	4.5	4.5	4	4.335	4	4	0.5	8	ylovuiwvgg
1003	1	13	M	0	4	3.5	3.5	3.665	4	4	0.5	8	ylovuiwvgg
1003	1	13	F	0	5	4.66666666666667	4.66666666666667	4.77666666666667	4	4	0.5	8	nihqwuavsx
1003	1	13	M	0	4	4	4	4	4	4	0.5	8	nihqwuavsx
1003	1	14	F	0	5	5	5	5	5	2	0.714285714	7	azkhhfjimz
1003	1	14	F	0	5	5	4	4.67	5	2	0.714285714	7	stixxkvpkg
1003	1	14	F	0	4	4	4	4	5	2	0.714285714	7	zruhtrpjdq
1003	1	14	F	0	5	4.66666666666667	4.33333333333333	4.66666666666667	5	2	0.714285714	7	jvkwtxzmbe
1003	1	14	F	0	3.5	4.5	4.5	4.17	5	2	0.714285714	7	xhidviqbsa
1003	1	14	F	0	3	3	3	3	5	2	0.714285714	7	pgwsunsgtl
1003	20	1	M	0	4.5	4.5	4.5	4.5	3	4	0.428571429	7	llzpqheeam
1003	20	1	F	0	0	0	0	0	3	4	0.428571429	7	jqzlzntqpa
1003	20	1	M	0	0	0	0	0	3	4	0.428571429	7	jqzlzntqpa
1003	20	1	M	0	5	4.33333333333333	4.33333333333333	4.55666666666667	3	4	0.428571429	7	wtineqrnnj
1003	20	1	M	0	4.33333333333333	4.33333333333333	4.33333333333333	4.33333333333333	3	4	0.428571429	7	cigqpgjkmd
1003	20	1	F	0	5	5	5	5	3	4	0.428571429	7	dudkqxfzev
1003	20	1	M	0	5	5	5	5	3	4	0.428571429	7	dudkqxfzev
1003	20	1	M	0	4.66666666666667	4.33333333333333	4.33333333333333	4.44333333333333	3	4	0.428571429	7	jttaldeogi
1003	20	1	F	0	5	4	4	4.33	3	4	0.428571429	7	vxgnbmgrra
1003	20	1	M	0	5	4.33333333333333	4.33333333333333	4.55666666666667	3	4	0.428571429	7	vxgnbmgrra
1003	20	2	F	0	4.5	4.5	4.5	4.5	2	6	0.25	8	qyctymepas
1003	20	2	M	0	4.6	4.6	4.6	4.6	2	6	0.25	8	qyctymepas
1003	20	2	F	0	4	2.5	3.5	3.335	2	6	0.25	8	ylodnnlytz
1003	20	2	M	0	4.25	2.75	3.25	3.415	2	6	0.25	8	ylodnnlytz
1003	20	2	F	0	4	4	4	4	2	6	0.25	8	vygjgfgbvn
1003	20	2	M	0	4.5	4.66666666666667	4.33333333333333	4.5	2	6	0.25	8	vygjgfgbvn
1003	20	2	F	0	4	1	3	2.67	2	6	0.25	8	dwxgmwscoa
1003	20	2	M	0	4.2	3	3	3.4	2	6	0.25	8	dwxgmwscoa
1003	20	2	F	0	4.5	4.5	4.5	4.5	2	6	0.25	8	fdcsyyertm
1003	20	2	M	0	4.6	4.4	4	4.334	2	6	0.25	8	fdcsyyertm
1003	20	2	F	0	4.5	4	4	4.165	2	6	0.25	8	gzwbebjpyz
1003	20	2	M	0	4.4	4.4	4.2	4.334	2	6	0.25	8	gzwbebjpyz
1003	20	2	F	0	4.5	4	4	4.165	2	6	0.25	8	sozrhixbtf
1003	20	2	M	0	4.4	4.2	4.2	4.268	2	6	0.25	8	sozrhixbtf
1003	20	2	F	0	3.5	3	2.5	3	2	6	0.25	8	nlyvfmdufy
1003	20	2	M	0	4.2	3	3	3.398	2	6	0.25	8	nlyvfmdufy
1003	20	3	F	0	4.4	4.2	4.2	4.266	5	2	0.714285714	7	xxsdplipzs
1003	20	3	M	0	4	4	4	4	5	2	0.714285714	7	xxsdplipzs
1003	20	3	F	0	4.8	4.2	4.4	4.468	5	2	0.714285714	7	mzjuqqbgbh
1003	20	3	M	0	5	3	4	4	5	2	0.714285714	7	mzjuqqbgbh
1003	20	3	F	0	4.75	4.5	4.5	4.5825	5	2	0.714285714	7	vglmhylfzs
1003	20	3	M	0	5	4.5	4.5	4.665	5	2	0.714285714	7	vglmhylfzs
1003	20	3	F	0	5	4.75	4.75	4.8325	5	2	0.714285714	7	ndtoxxwgyg
1003	20	3	M	0	5	4	4	4.335	5	2	0.714285714	7	ndtoxxwgyg
1003	20	3	F	0	5	3	4	3.99666666666667	5	2	0.714285714	7	ofonstpqyz
1003	20	3	M	0	5	2	3	3.33	5	2	0.714285714	7	ofonstpqyz
1003	20	3	F	0	5	4.66666666666667	4.66666666666667	4.77666666666667	5	2	0.714285714	7	tqzsewucrg
1003	20	3	M	0	5	4	4	4.33	5	2	0.714285714	7	tqzsewucrg
1003	20	3	F	0	5	4.66666666666667	4.66666666666667	4.77666666666667	5	2	0.714285714	7	exktbwgivm
1003	20	3	M	0	4	4	4	4	5	2	0.714285714	7	exktbwgivm
1003	20	4	F	0	4.5	4.5	4.5	4.5	4	4	0.5	8	xddaxglkvt
1003	20	4	M	0	5	4	5	4.67	4	4	0.5	8	xddaxglkvt
1003	20	4	F	0	4.66666666666667	3.66666666666667	3.66666666666667	4	4	4	0.5	8	tydsopvodr
1003	20	4	M	0	5	3	4	4	4	4	0.5	8	tydsopvodr
1003	20	4	F	0	4.66666666666667	4.33333333333333	4	4.33333333333333	4	4	0.5	8	dnrzixkatb
1003	20	4	F	0	4	4	3.66666666666667	3.89	4	4	0.5	8	xljvpdgbqd
1003	20	4	M	0	4	4	4	4	4	4	0.5	8	xljvpdgbqd
1003	20	4	F	0	5	4.5	4.5	4.665	4	4	0.5	8	bjvzlhjynk
1003	20	4	M	0	5	5	5	5	4	4	0.5	8	bjvzlhjynk
1003	20	4	F	0	4.33333333333333	4.66666666666667	4.66666666666667	4.55666666666667	4	4	0.5	8	ltdzhpoeiq
1003	20	4	M	0	4	4	4	4	4	4	0.5	8	ltdzhpoeiq
1003	20	4	F	0	5	5	5	5	4	4	0.5	8	cyhsegpxzr
1003	20	4	F	0	4.75	4	3.75	4.165	4	4	0.5	8	teddpifhlw
1003	20	4	M	0	4	4	4	4	4	4	0.5	8	teddpifhlw
1003	20	4	F	0	3.66666666666667	3.33333333333333	3.33333333333333	3.44333333333333	4	4	0.5	8	ctsaoozstm
1003	20	4	M	0	4	4	4	4	4	4	0.5	8	ctsaoozstm
1003	20	5	F	0	4.5	4.25	4.5	4.4175	8	0	1	8	fhcgrsfzwt
1003	20	5	F	0	4	4.5	4	4.1675	8	0	1	8	azxmelwvzo
1003	20	5	F	0	4.83333333333333	4.83333333333333	4.83333333333333	4.83333333333333	8	0	1	8	eiuqylitxj
1003	20	5	F	0	4.66666666666667	4.5	4.5	4.555	8	0	1	8	dyrlwejtfw
1003	20	5	F	0	4.5	4.66666666666667	4.66666666666667	4.61166666666667	8	0	1	8	lxfqkvesnu
1003	20	5	F	0	4.75	4.75	4.5	4.6675	8	0	1	8	forfkemplt
1003	20	5	F	0	4.6	4.6	4.8	4.666	8	0	1	8	yrqbvhvstc
1003	20	5	F	0	5	4.8	5	4.934	8	0	1	8	fsdksfnzip
1003	20	5	F	0	4.75	3.25	3.5	3.8325	8	0	1	8	weistnjgwj
1003	20	6	M	0	4.71428571428571	5	4.85714285714286	4.85714285714286	0	9	0	9	dtmbrmiglr
1003	20	6	M	0	4.75	4.25	4.375	4.45875	0	9	0	9	psznvvasue
1003	20	6	M	0	4.71428571428571	4.42857142857143	4.57142857142857	4.57142857142857	0	9	0	9	uokbcbzath
1003	20	6	M	0	4.85714285714286	4.85714285714286	4.42857142857143	4.71285714285714	0	9	0	9	iaqskuongk
1003	20	6	M	0	5	4.75	4.875	4.875	0	9	0	9	jaeatdazvb
1003	20	6	M	0	0	0	0	0	0	9	0	9	sahbiofyll
1003	20	6	M	0	4.625	5	4.75	4.7925	0	9	0	9	ygbkmxlcky
1003	20	6	M	0	4.375	4.875	4.375	4.54125	0	9	0	9	xqytuviepz
1003	20	6	M	0	4.85714285714286	4	3.85714285714286	4.23714285714286	0	9	0	9	puhxoxcmbh
1003	20	7	F	0	3.5	4.5	4.5	4.165	4	5	0.444444444	9	ljfunbshox
1003	20	7	M	0	3	3	3	3	4	5	0.444444444	9	ljfunbshox
1003	20	7	F	0	4.66666666666667	4.33333333333333	4.33333333333333	4.44333333333333	4	5	0.444444444	9	uabsubupsj
1003	20	7	M	0	5	5	5	5	4	5	0.444444444	9	uabsubupsj
1003	20	7	F	0	4.75	4.75	4.75	4.75	4	5	0.444444444	9	cfnryhqhas
1003	20	7	M	0	5	5	5	5	4	5	0.444444444	9	cfnryhqhas
1003	20	7	F	0	4.75	4.5	4.5	4.5825	4	5	0.444444444	9	fkdgvfwvpe
1003	20	7	M	0	5	4	4	4.335	4	5	0.444444444	9	fkdgvfwvpe
1003	20	7	F	0	3.5	3.5	3.5	3.5	4	5	0.444444444	9	akrgjthfyy
1003	20	7	M	0	4.5	4.5	4.5	4.5	4	5	0.444444444	9	akrgjthfyy
1003	20	7	F	0	4	4.66666666666667	4.66666666666667	4.44333333333333	4	5	0.444444444	9	mfayrrzzkf
1003	20	7	M	0	3.5	4	4	3.835	4	5	0.444444444	9	mfayrrzzkf
1003	20	7	F	0	4.33333333333333	4	4	4.11	4	5	0.444444444	9	rvisaxhjmg
1003	20	7	M	0	4.5	3.5	3.5	3.835	4	5	0.444444444	9	rvisaxhjmg
1003	20	7	F	0	4	4	4	4	4	5	0.444444444	9	byxyqbvyle
1003	20	7	M	0	4.33333333333333	3	3.33333333333333	3.55333333333333	4	5	0.444444444	9	byxyqbvyle
1003	20	7	F	0	4	4	4	4	4	5	0.444444444	9	jtozimziva
1003	20	7	M	0	4.33333333333333	3	3	3.44666666666667	4	5	0.444444444	9	jtozimziva
1003	20	7	F	0	4.33333333333333	4.33333333333333	4.33333333333333	4.33333333333333	4	5	0.444444444	9	cjexwpifzu
1003	20	7	M	0	4	4	4	4	4	5	0.444444444	9	cjexwpifzu
1003	20	8	F	0	4.5	4.5	4.5	4.5	8	0	1	8	qnschkvkam
1003	20	8	F	0	4.8	4.8	4.4	4.668	8	0	1	8	wffasrrfhr
1003	20	8	F	0	3.4	2.8	3.2	3.134	8	0	1	8	gmiaqxtztk
1003	20	8	F	0	4.75	4.75	4.75	4.75	8	0	1	8	jkxltutyrm
1003	20	8	F	0	4.5	4.66666666666667	4.33333333333333	4.50166666666667	8	0	1	8	cdjepfqnwz
1003	20	8	F	0	4.6	4.4	4.2	4.4	8	0	1	8	yuyuwektrj
1003	20	8	F	0	4	4.2	4	4.066	8	0	1	8	dokxxoasub
1003	20	8	F	0	4.8	4.6	4.6	4.666	8	0	1	8	yxnmtsgghx
1003	20	8	F	0	4.75	4.75	4.75	4.75	8	0	1	8	hlenrxkwqk
1003	20	9	F	0	5	5	5	5	5	3	0.625	8	qxplkskrky
1003	20	9	M	0	5	5	5	5	5	3	0.625	8	qxplkskrky
1003	20	9	F	0	2	4	4	3.33	5	3	0.625	8	vpazfrvndo
1003	20	9	M	0	4.5	5	5	4.835	5	3	0.625	8	vpazfrvndo
1003	20	9	M	0	4.5	4.5	4.5	4.5	5	3	0.625	8	hhledmuppg
1003	20	9	F	0	5	5	5	5	5	3	0.625	8	hrxspdtxvh
1003	20	9	M	0	4	4.5	4.5	4.335	5	3	0.625	8	hrxspdtxvh
1003	20	9	F	0	5	4.5	3.5	4.335	5	3	0.625	8	quzlvltptw
1003	20	9	M	0	4.5	4.5	4.5	4.5	5	3	0.625	8	quzlvltptw
1003	20	9	F	0	5	5	5	5	5	3	0.625	8	ywkhvlwhsf
1003	20	9	M	0	5	5	5	5	5	3	0.625	8	ywkhvlwhsf
1003	20	9	F	0	5	4.5	4.5	4.665	5	3	0.625	8	btnweiikdy
1003	20	9	M	0	4	4	4	4	5	3	0.625	8	btnweiikdy
1003	20	9	F	0	4.5	3.5	3.5	3.835	5	3	0.625	8	qkofffwrpo
1003	20	9	M	0	3.5	4	4	3.835	5	3	0.625	8	qkofffwrpo
1003	20	10	F	0	4.4	4.2	3.8	4.134	7	2	0.777777778	9	gknaqivctn
1003	20	10	M	0	4	4	4.5	4.17	7	2	0.777777778	9	gknaqivctn
1003	20	10	F	0	4.4	4.4	4.4	4.4	7	2	0.777777778	9	ceqnzxzucn
1003	20	10	M	0	5	5	5	5	7	2	0.777777778	9	ceqnzxzucn
1003	20	10	F	0	4.5	4.5	4.25	4.4175	7	2	0.777777778	9	vqlbeqyfmh
1003	20	10	M	0	4.5	4.5	4.5	4.5	7	2	0.777777778	9	vqlbeqyfmh
1003	20	10	F	0	4.5	4	4	4.165	7	2	0.777777778	9	xctfbiobte
1003	20	10	M	0	5	5	5	5	7	2	0.777777778	9	xctfbiobte
1003	20	10	F	0	3.75	2.5	2.75	3	7	2	0.777777778	9	afdbxsndwk
1003	20	10	F	0	2	3	3	2.67	7	2	0.777777778	9	fdiowznblw
1003	20	10	M	0	5	3	3	3.67	7	2	0.777777778	9	fdiowznblw
1003	20	10	F	0	4.4	4.4	4	4.268	7	2	0.777777778	9	epkqjierlm
1003	20	10	M	0	4	4	4	4	7	2	0.777777778	9	epkqjierlm
1003	20	10	F	0	3.66666666666667	3.33333333333333	3.33333333333333	3.44333333333333	7	2	0.777777778	9	pqgfwybcnk
1003	20	10	M	0	4.5	4	3.5	4	7	2	0.777777778	9	pqgfwybcnk
1003	20	11	F	0	3.6	3	3.2	3.266	7	2	0.777777778	9	rirmbsaift
1003	20	11	M	0	4	2	2	2.67	7	2	0.777777778	9	rirmbsaift
1003	20	11	F	0	5	4.75	4.25	4.665	7	2	0.777777778	9	ytusbnwcez
1003	20	11	M	0	4.5	5	5	4.835	7	2	0.777777778	9	ytusbnwcez
1003	20	11	F	0	5	4.75	4.75	4.835	7	2	0.777777778	9	zcfrzojbqn
1003	20	11	M	0	4.5	4.5	4.5	4.5	7	2	0.777777778	9	zcfrzojbqn
1003	20	11	F	0	5	4.5	5	4.835	7	2	0.777777778	9	cpghwjcedr
1003	20	11	M	0	5	5	5	5	7	2	0.777777778	9	cpghwjcedr
1003	20	11	F	0	4.33333333333333	4.66666666666667	4.33333333333333	4.44666666666667	7	2	0.777777778	9	tonetaqrto
1003	20	11	M	0	5	5	5	5	7	2	0.777777778	9	tonetaqrto
1003	20	11	F	0	4.33333333333333	4.33333333333333	4.33333333333333	4.33333333333333	7	2	0.777777778	9	ygxqsbobox
1003	20	11	M	0	4.5	3.5	3	3.665	7	2	0.777777778	9	ygxqsbobox
1003	20	11	F	0	4.75	4.5	4.25	4.5025	7	2	0.777777778	9	eeskxiryel
1003	20	11	M	0	4.5	4	3.5	4	7	2	0.777777778	9	eeskxiryel
1003	20	11	F	0	4.75	4.5	4	4.415	7	2	0.777777778	9	xjcbmgzvgx
1003	20	11	M	0	5	5	5	5	7	2	0.777777778	9	xjcbmgzvgx
1003	20	11	F	0	5	5	4.8	4.934	7	2	0.777777778	9	mxpgtxniwn
1003	20	11	M	0	5	5	5	5	7	2	0.777777778	9	mxpgtxniwn
1003	20	12	F	0	5	4.25	4.25	4.4975	7	1	0.875	8	qhqjpeiezi
1003	20	12	M	0	4.5	4	3.5	4	7	1	0.875	8	qhqjpeiezi
1003	20	12	F	0	4.16666666666667	3.83333333333333	4	4	7	1	0.875	8	opvxuurofb
1003	20	12	M	0	4	4	4	4	7	1	0.875	8	opvxuurofb
1003	20	12	F	0	4.83333333333333	4.16666666666667	4.5	4.5	7	1	0.875	8	nxruhndfoq
1003	20	12	M	0	5	4	4	4.33	7	1	0.875	8	nxruhndfoq
1003	20	12	F	0	5	4.4	4.2	4.534	7	1	0.875	8	olwjhbwbhz
1003	20	12	M	0	4.5	4.5	4.5	4.5	7	1	0.875	8	olwjhbwbhz
1003	20	12	F	0	5	4.8	4.8	4.866	7	1	0.875	8	ueokxnsviw
1003	20	12	M	0	5	4	5	4.67	7	1	0.875	8	ueokxnsviw
1003	20	12	F	0	4.83333333333333	4.5	4.5	4.61166666666667	7	1	0.875	8	cwgjqobbrr
1003	20	12	M	0	5	4	4	4.33	7	1	0.875	8	cwgjqobbrr
1003	20	12	F	0	4.66666666666667	4.16666666666667	4.16666666666667	4.33166666666667	7	1	0.875	8	byjxzposxa
1003	20	12	M	0	5	4	4	4.33	7	1	0.875	8	byjxzposxa
1003	20	12	F	0	4.83333333333333	4.33333333333333	4.33333333333333	4.49833333333333	7	1	0.875	8	tlsoktbsqc
1003	20	12	M	0	5	4	5	4.67	7	1	0.875	8	tlsoktbsqc
1003	20	12	F	0	4.33333333333333	3.83333333333333	3.66666666666667	3.945	7	1	0.875	8	xsnvctwmtm
1003	20	12	M	0	4	4	4	4	7	1	0.875	8	xsnvctwmtm
1003	20	13	F	0	4.66666666666667	4.66666666666667	4.66666666666667	4.66666666666667	5	4	0.555555556	9	jfrnqbugeu
1003	20	13	M	0	5	3.66666666666667	3.66666666666667	4.11	5	4	0.555555556	9	jfrnqbugeu
1003	20	13	F	0	0	0	0	0	5	4	0.555555556	9	evxthznprz
1003	20	13	M	0	0	0	0	0	5	4	0.555555556	9	evxthznprz
1003	20	13	F	0	4.75	4.75	4.75	4.75	5	4	0.555555556	9	lzjpkpvvcr
1003	20	13	M	0	5	4	4	4.335	5	4	0.555555556	9	lzjpkpvvcr
1003	20	13	F	0	4.6	4.6	4.8	4.668	5	4	0.555555556	9	ktbyzpbyps
1003	20	13	M	0	5	4	3.5	4.165	5	4	0.555555556	9	ktbyzpbyps
1003	20	13	F	0	4.66666666666667	4.66666666666667	4.66666666666667	4.66666666666667	5	4	0.555555556	9	xbzexlrejd
1003	20	13	M	0	5	4.5	4	4.5	5	4	0.555555556	9	xbzexlrejd
1003	20	13	F	0	4.75	4.5	4.5	4.5825	5	4	0.555555556	9	qubeoodiki
1003	20	13	M	0	5	4.75	4.25	4.6675	5	4	0.555555556	9	qubeoodiki
1003	20	13	F	0	4.5	4.5	4.5	4.5	5	4	0.555555556	9	ijcayearwe
1003	20	13	M	0	5	2	3	3.33	5	4	0.555555556	9	ijcayearwe
1003	20	13	F	0	4.25	4.5	4.5	4.4175	5	4	0.555555556	9	ubuqwnlbwl
1003	20	13	M	0	5	3	3.5	3.83	5	4	0.555555556	9	ubuqwnlbwl
1003	20	13	F	0	4.33333333333333	4.33333333333333	4.33333333333333	4.33333333333333	5	4	0.555555556	9	awxsginlxl
1003	20	13	M	0	5	4.5	3.5	4.33	5	4	0.555555556	9	awxsginlxl
1003	20	14	F	0	4.8	4	3.6	4.134	6	2	0.75	8	aiujldebur
1003	20	14	M	0	4.5	4	4.5	4.335	6	2	0.75	8	aiujldebur
1003	20	14	F	0	5	4.8	4.6	4.8	6	2	0.75	8	vdbhifddlf
1003	20	14	M	0	5	5	5	5	6	2	0.75	8	vdbhifddlf
1003	20	14	F	0	5	4.8	4.8	4.866	6	2	0.75	8	gjuubdpzbg
1003	20	14	M	0	4.5	4	4.5	4.335	6	2	0.75	8	gjuubdpzbg
1003	20	14	F	0	4.66666666666667	4	4	4.22166666666667	6	2	0.75	8	ypaazafnsl
1003	20	14	M	0	4	3	3	3.33	6	2	0.75	8	ypaazafnsl
1003	20	14	F	0	5	4.83333333333333	4.83333333333333	4.88833333333333	6	2	0.75	8	ojtefajicf
1003	20	14	M	0	5	5	5	5	6	2	0.75	8	ojtefajicf
1003	20	14	F	0	4.4	4.6	4.8	4.6	6	2	0.75	8	jvagzybpyq
1003	20	14	M	0	5	4.5	4.5	4.665	6	2	0.75	8	jvagzybpyq
1003	20	14	F	0	5	5	5	5	6	2	0.75	8	stsqraqaaw
1003	20	14	M	0	5	5	5	5	6	2	0.75	8	stsqraqaaw
1003	20	14	F	0	3.8	3.4	3.8	3.668	6	2	0.75	8	uyunpltomy
1003	20	14	M	0	4.5	4	4	4.165	6	2	0.75	8	uyunpltomy
1003	1	1	F	1	4	5	5	4.67	4	3	0.571428571	7	yyfhqpbowb
1003	1	1	F	1	5	4	3	4	4	3	0.571428571	7	lvewycruvk
1003	1	1	M	1	5	4	4	4.33	4	3	0.571428571	7	abvdetbzmj
1003	1	1	F	1	4	4	4	4	4	3	0.571428571	7	aymonrayjh
1003	1	1	F	1	5	5	4	4.67	4	3	0.571428571	7	rvzekeuotx
1003	1	2	F	1	5	4	4	4.33	7	2	0.777777778	9	fflibtdpfv
1003	1	2	F	1	4	5	4	4.33	7	2	0.777777778	9	brafzggynb
1003	1	2	F	1	4	5	5	4.67	7	2	0.777777778	9	tzaliirbgt
1003	1	2	F	1	5	5	5	5	7	2	0.777777778	9	uyhyhsennf
1003	1	2	F	1	5	5	4	4.67	7	2	0.777777778	9	aonibdruem
1003	1	2	F	1	5	5	4	4.67	7	2	0.777777778	9	mypuaiflfj
1003	1	2	F	1	5	5	5	5	7	2	0.777777778	9	kghvtroykt
1003	1	2	M	1	5	5	5	5	7	2	0.777777778	9	hffhtoejpo
1003	1	3	F	1	5	5	5	5	9	0	1	9	vyelqzrdna
1003	1	3	F	1	5	5	5	5	9	0	1	9	bwcjwdxhti
1003	1	3	F	1	5	5	5	5	9	0	1	9	cvedinojwo
1003	1	3	F	1	5	5	5	5	9	0	1	9	ulwkkyulon
1003	1	3	F	1	5	5	4	4.67	9	0	1	9	mhmnmmhcui
1003	1	4	M	1	4	4	4	4	0	8	0	8	hkqejtsxqr
1003	1	4	M	1	5	5	5	5	0	8	0	8	qkglkpoatn
1003	1	4	M	1	5	4	4	4.33	0	8	0	8	fapsnfupnp
1003	1	4	M	1	5	5	5	5	0	8	0	8	upgwbqekuu
1003	1	5	M	1	5	5	5	5	4	3	0.571428571	7	qkvlwvfeod
1003	1	5	F	1	5	5	5	5	4	3	0.571428571	7	ptdkkmuviw
1003	1	5	F	1	5	5	5	5	4	3	0.571428571	7	fpvmtrncmp
1003	1	5	F	1	5	4	4	4.33	4	3	0.571428571	7	vupznpzgrr
1003	1	6	M	1	5	5	5	5	2	6	0.25	8	zkizmbzrwf
1003	1	6	F	1	4	3	3	3.33	2	6	0.25	8	xiuvwiysdb
1003	1	6	M	1	4	4	4	4	2	6	0.25	8	zacxflbdtg
1003	1	6	M	1	5	5	5	5	2	6	0.25	8	mrypmnkqfg
1003	1	6	M	1	5	5	5	5	2	6	0.25	8	wuxanmgqkr
1003	1	7	F	1	5	5	5	5	9	0	1	9	oktrvngcvw
1003	1	7	F	1	5	5	5	5	9	0	1	9	idmucfnfid
1003	1	7	F	1	5	4	4	4.33	9	0	1	9	hfiicfxkki
1003	1	7	F	1	5	5	5	5	9	0	1	9	ocnkawsnec
1003	1	7	F	1	5	5	4	4.67	9	0	1	9	ifheyylxul
1003	1	8	F	1	5	5	4	4.67	7	2	0.777777778	9	khatrfhygo
1003	1	8	M	1	5	4	5	4.67	7	2	0.777777778	9	gpvnaetrrq
1003	1	8	F	1	5	4	3	4	7	2	0.777777778	9	vqrocrovaa
1003	1	8	F	1	5	4	4	4.33	7	2	0.777777778	9	gawbmsgmct
1003	1	8	F	1	5	5	5	5	7	2	0.777777778	9	fbiyodlhyp
1003	1	8	M	1	5	5	5	5	7	2	0.777777778	9	pcbjdfqlkj
1003	1	8	F	1	5	5	5	5	7	2	0.777777778	9	flszwuiqks
1003	1	8	F	1	5	3	4	4	7	2	0.777777778	9	midnssbplk
1003	1	8	F	1	5	5	5	5	7	2	0.777777778	9	gqbgrqsesi
1003	1	9	F	1	5	5	5	5	6	3	0.666666667	9	zqltrhjmse
1003	1	9	M	1	4	4	4	4	6	3	0.666666667	9	ganlmguvnp
1003	1	9	F	1	5	5	5	5	6	3	0.666666667	9	efvaxljcqc
1003	1	9	M	1	4	4	4	4	6	3	0.666666667	9	krqkfphlci
1003	1	9	M	1	5	4	5	4.67	6	3	0.666666667	9	ruqayzifpm
1003	1	9	F	1	5	5	5	5	6	3	0.666666667	9	keniequwjg
1003	1	10	M	1	4	4	4	4	1	6	0.142857143	7	fwrsuzwzps
1003	1	10	F	1	5	5	5	5	1	6	0.142857143	7	wftnfguuby
1003	1	10	M	1	5	5	5	5	1	6	0.142857143	7	pnfiwkkvkv
1003	1	10	M	1	5	5	5	5	1	6	0.142857143	7	odaeyezonr
1003	1	10	M	1	5	5	5	5	1	6	0.142857143	7	twkbbwiwxg
1003	1	11	F	1	5	5	4	4.67	8	0	1	8	lrqnrexvfu
1003	1	11	F	1	4	4	4	4	8	0	1	8	bwtrxnqwtc
1003	1	11	F	1	5	5	4	4.67	8	0	1	8	izritmzkay
1003	1	11	F	1	5	5	5	5	8	0	1	8	kvtirbkifb
1003	1	11	F	1	5	5	5	5	8	0	1	8	pircuitwbi
1003	1	11	F	1	4	4	4	4	8	0	1	8	gdgrkdtnym
1003	1	11	F	1	5	5	5	5	8	0	1	8	mciwdrqmvo
1003	1	12	F	1	5	5	4	4.67	4	5	0.444444444	9	qfjcvebnbu
1003	1	12	M	1	5	5	5	5	4	5	0.444444444	9	lxsadcoavx
1003	1	12	F	1	5	5	5	5	4	5	0.444444444	9	ivzqtrwwzh
1003	1	12	M	1	5	5	5	5	4	5	0.444444444	9	uetzutyhpq
1003	1	12	M	1	5	5	5	5	4	5	0.444444444	9	exatsxhhrf
1003	1	12	F	1	5	5	5	5	4	5	0.444444444	9	cajpfvnzbw
1003	1	12	F	1	5	5	5	5	4	5	0.444444444	9	kocqorrlfi
1003	1	12	M	1	5	5	5	5	4	5	0.444444444	9	gbmmhyvlni
1003	1	13	M	1	4	4	4	4	4	4	0.5	8	qbvdqtudka
1003	1	13	M	1	4	4	4	4	4	4	0.5	8	hyscrsohnr
1003	1	13	F	1	5	5	4	4.67	4	4	0.5	8	tonngcbfrg
1003	1	13	M	1	3	5	5	4.33	4	4	0.5	8	haqxeahsrt
1003	1	13	F	1	5	3	3	3.67	4	4	0.5	8	nuwpbffczh
1003	1	13	F	1	5	4	5	4.67	4	4	0.5	8	ylovuiwvgg
1003	1	13	F	1	4	4	4	4	4	4	0.5	8	nihqwuavsx
1003	1	14	F	1	5	5	5	5	5	2	0.714285714	7	stixxkvpkg
1003	1	14	F	1	5	4	4	4.33	5	2	0.714285714	7	svhsihkvbg
1003	1	14	F	1	5	5	4	4.67	5	2	0.714285714	7	xhidviqbsa
1003	20	1	F	1	5	4	4	4.33	3	4	0.428571429	7	wtineqrnnj
1003	20	1	M	1	4	4	4	4	3	4	0.428571429	7	cigqpgjkmd
1003	20	1	M	1	5	5	4	4.67	3	4	0.428571429	7	dudkqxfzev
1003	20	1	M	1	5	5	5	5	3	4	0.428571429	7	jttaldeogi
1003	20	2	M	1	5	5	5	5	2	6	0.25	8	qyctymepas
1003	20	2	M	1	4	3	3	3.33	2	6	0.25	8	ylodnnlytz
1003	20	2	F	1	5	5	5	5	2	6	0.25	8	vygjgfgbvn
1003	20	2	F	1	4	4	4	4	2	6	0.25	8	dwxgmwscoa
1003	20	2	M	1	5	5	5	5	2	6	0.25	8	fdcsyyertm
1003	20	2	M	1	5	4	4	4.33	2	6	0.25	8	gzwbebjpyz
1003	20	2	M	1	4	4	4	4	2	6	0.25	8	sozrhixbtf
1003	20	2	M	1	4	2	3	3	2	6	0.25	8	nlyvfmdufy
1003	20	3	M	1	5	4	4	4.33	5	2	0.714285714	7	xxsdplipzs
1003	20	3	M	1	5	5	5	5	5	2	0.714285714	7	mzjuqqbgbh
1003	20	3	F	1	5	4	4	4.33	5	2	0.714285714	7	vglmhylfzs
1003	20	3	F	1	4	4	4	4	5	2	0.714285714	7	ndtoxxwgyg
1003	20	3	F	1	5	5	5	5	5	2	0.714285714	7	ofonstpqyz
1003	20	3	F	1	5	5	5	5	5	2	0.714285714	7	tqzsewucrg
1003	20	3	F	1	5	5	4	4.67	5	2	0.714285714	7	exktbwgivm
1003	20	4	F	1	5	5	5	5	4	4	0.5	8	xddaxglkvt
1003	20	4	F	1	5	5	5	5	4	4	0.5	8	xljvpdgbqd
1003	20	4	F	1	5	5	5	5	4	4	0.5	8	ltdzhpoeiq
1003	20	4	M	1	5	5	5	5	4	4	0.5	8	cyhsegpxzr
1003	20	4	F	1	4	4	4	4	4	4	0.5	8	ctsaoozstm
1003	20	5	F	1	5	4	4	4.33	8	0	1	8	fhcgrsfzwt
1003	20	5	F	1	4	5	5	4.67	8	0	1	8	azxmelwvzo
1003	20	5	F	1	5	5	5	5	8	0	1	8	eiuqylitxj
1003	20	5	F	1	4	4	4	4	8	0	1	8	dyrlwejtfw
1003	20	5	F	1	4	4	4	4	8	0	1	8	forfkemplt
1003	20	5	F	1	5	5	5	5	8	0	1	8	yrqbvhvstc
1003	20	5	F	1	5	5	5	5	8	0	1	8	fsdksfnzip
1003	20	5	F	1	5	5	5	5	8	0	1	8	weistnjgwj
1003	20	6	M	1	5	5	5	5	0	9	0	9	dtmbrmiglr
1003	20	6	M	1	5	5	5	5	0	9	0	9	psznvvasue
1003	20	6	M	1	5	4	5	4.67	0	9	0	9	uokbcbzath
1003	20	6	M	1	5	5	5	5	0	9	0	9	iaqskuongk
1003	20	6	M	1	3	3	3	3	0	9	0	9	jaeatdazvb
1003	20	6	M	1	5	5	4	4.67	0	9	0	9	ygbkmxlcky
1003	20	6	M	1	5	5	5	5	0	9	0	9	xqytuviepz
1003	20	6	M	1	5	5	5	5	0	9	0	9	puhxoxcmbh
1003	20	7	F	1	4	4	4	4	4	5	0.444444444	9	ljfunbshox
1003	20	7	F	1	4	4	4	4	4	5	0.444444444	9	uabsubupsj
1003	20	7	M	1	5	5	5	5	4	5	0.444444444	9	cfnryhqhas
1003	20	7	M	1	5	5	5	5	4	5	0.444444444	9	fkdgvfwvpe
1003	20	7	F	1	4	5	4	4.33	4	5	0.444444444	9	mfayrrzzkf
1003	20	7	F	1	5	5	5	5	4	5	0.444444444	9	rvisaxhjmg
1003	20	7	M	1	5	5	5	5	4	5	0.444444444	9	cjexwpifzu
1003	20	8	F	1	5	5	5	5	8	0	1	8	qnschkvkam
1003	20	8	F	1	5	5	5	5	8	0	1	8	wffasrrfhr
1003	20	8	F	1	5	4	4	4.33	8	0	1	8	jkxltutyrm
1003	20	8	F	1	5	5	5	5	8	0	1	8	yuyuwektrj
1003	20	8	F	1	3	3	3	3	8	0	1	8	dokxxoasub
1003	20	8	F	1	5	4	3	4	8	0	1	8	yxnmtsgghx
1003	20	9	M	1	5	5	5	5	5	3	0.625	8	qxplkskrky
1003	20	9	F	1	5	5	5	5	5	3	0.625	8	vpazfrvndo
1003	20	9	F	1	5	5	4	4.67	5	3	0.625	8	ywkhvlwhsf
1003	20	9	M	1	5	5	5	5	5	3	0.625	8	btnweiikdy
1003	20	10	F	1	5	5	5	5	7	2	0.777777778	9	gknaqivctn
1003	20	10	M	1	5	3	3	3.67	7	2	0.777777778	9	ceqnzxzucn
1003	20	10	F	1	5	5	4	4.67	7	2	0.777777778	9	vqlbeqyfmh
1003	20	10	F	1	5	5	5	5	7	2	0.777777778	9	xctfbiobte
1003	20	10	F	1	4	4	4	4	7	2	0.777777778	9	fdiowznblw
1003	20	10	M	1	5	5	5	5	7	2	0.777777778	9	epkqjierlm
1003	20	10	F	1	4	2	3	3	7	2	0.777777778	9	pqgfwybcnk
1003	20	11	M	1	5	4	3	4	7	2	0.777777778	9	rirmbsaift
1003	20	11	F	1	5	5	5	5	7	2	0.777777778	9	zcfrzojbqn
1003	20	11	F	1	5	5	5	5	7	2	0.777777778	9	cpghwjcedr
1003	20	11	F	1	5	5	4	4.67	7	2	0.777777778	9	tonetaqrto
1003	20	11	F	1	5	4	5	4.67	7	2	0.777777778	9	ygxqsbobox
1003	20	11	F	1	5	5	5	5	7	2	0.777777778	9	xjcbmgzvgx
1003	20	11	M	1	5	4	4	4.33	7	2	0.777777778	9	mxpgtxniwn
1003	20	12	F	1	5	3	3	3.67	7	1	0.875	8	qhqjpeiezi
1003	20	12	M	1	4	3	3	3.33	7	1	0.875	8	opvxuurofb
1003	20	12	F	1	5	5	5	5	7	1	0.875	8	nxruhndfoq
1003	20	12	F	1	5	4	4	4.33	7	1	0.875	8	olwjhbwbhz
1003	20	12	F	1	5	5	5	5	7	1	0.875	8	ueokxnsviw
1003	20	12	F	1	4	4	4	4	7	1	0.875	8	cwgjqobbrr
1003	20	12	F	1	5	5	5	5	7	1	0.875	8	byjxzposxa
1003	20	12	F	1	5	4	4	4.33	7	1	0.875	8	tlsoktbsqc
1003	20	12	M	1	5	4	4	4.33	7	1	0.875	8	xsnvctwmtm
1003	20	13	F	1	5	5	5	5	5	4	0.555555556	9	jfrnqbugeu
1003	20	13	F	1	5	4	4	4.33	5	4	0.555555556	9	lzjpkpvvcr
1003	20	13	M	1	5	3	4	4	5	4	0.555555556	9	ktbyzpbyps
1003	20	13	F	1	5	4	4	4.33	5	4	0.555555556	9	xbzexlrejd
1003	20	13	F	1	5	5	5	5	5	4	0.555555556	9	qubeoodiki
1003	20	13	M	1	5	3	4	4	5	4	0.555555556	9	ijcayearwe
1003	20	13	M	1	5	5	4	4.67	5	4	0.555555556	9	ubuqwnlbwl
1003	20	13	F	1	5	5	5	5	5	4	0.555555556	9	awxsginlxl
1003	20	14	F	1	5	5	5	5	6	2	0.75	8	aiujldebur
1003	20	14	F	1	5	5	5	5	6	2	0.75	8	vdbhifddlf
1003	20	14	F	1	5	3	2	3.33	6	2	0.75	8	gjuubdpzbg
1003	20	14	M	1	5	5	5	5	6	2	0.75	8	ypaazafnsl
1003	20	14	M	1	5	5	5	5	6	2	0.75	8	ojtefajicf
1003	20	14	F	1	5	5	4	4.67	6	2	0.75	8	jvagzybpyq
1003	20	14	F	1	5	5	5	5	6	2	0.75	8	stsqraqaaw
1003	20	14	F	1	4	4	4	4	6	2	0.75	8	uyunpltomy
