# Supplementary material for: Small group gender ratios impact biology class performance and peer evaluations
Source: PLoS One. 2018 Apr 3;13(4):e0195129. doi: 10.1371/journal.pone.0195129 (PMC5882121; doi:10.1371/journal.pone.0195129)
Supplement: S3 Data — (CSV) [file pone.0195129.s006.csv]

Course	Lecture_section	Group	evaluator_SEX	self	meanQ1	meanQ2	meanQ3	overallmean	N_female	N_male	pct_female	N_total	student_being_evaluated
1003	1	1	F	0	2.5	3	3	2.835	4	3	0.571428571	7	gcofpzbalt
1003	1	1	M	0	3.666666667	4.333333333	4	4	4	3	0.571428571	7	gcofpzbalt
1003	1	1	F	0	4.5	5	5	4.835	4	3	0.571428571	7	olddjuvdqh
1003	1	1	M	0	4.333333333	3.666666667	2.666666667	3.556666667	4	3	0.571428571	7	olddjuvdqh
1003	1	1	F	0	4.666666667	4	4.333333333	4.333333333	4	3	0.571428571	7	jpguohmovi
1003	1	1	M	0	5	5	5	5	4	3	0.571428571	7	jpguohmovi
1003	1	1	F	0	4.5	4.5	4.5	4.5	4	3	0.571428571	7	nmiznlhqbc
1003	1	1	M	0	5	5	5	5	4	3	0.571428571	7	nmiznlhqbc
1003	1	1	F	0	4.333333333	3.666666667	3.666666667	3.886666667	4	3	0.571428571	7	usfzcgqmmv
1003	1	1	M	0	3	4.5	3.5	3.665	4	3	0.571428571	7	usfzcgqmmv
1003	1	1	F	0	4.333333333	4	4	4.11	4	3	0.571428571	7	ijsealvogo
1003	1	1	M	0	4.666666667	4.333333333	4.333333333	4.443333333	4	3	0.571428571	7	ijsealvogo
1003	1	1	F	0	4	4.5	4.5	4.335	4	3	0.571428571	7	xbzpmhdyxv
1003	1	1	M	0	4.333333333	3.333333333	4	3.89	4	3	0.571428571	7	xbzpmhdyxv
1003	1	2	F	0	5	5	4.833333333	4.945	7	2	0.777777778	9	iyyjokcosk
1003	1	2	M	0	5	5	5	5	7	2	0.777777778	9	iyyjokcosk
1003	1	2	F	0	5	4.6	4.6	4.732	7	2	0.777777778	9	fcitsjkdpq
1003	1	2	M	0	5	5	5	5	7	2	0.777777778	9	fcitsjkdpq
1003	1	2	F	0	4	3.6	3.8	3.8	7	2	0.777777778	9	chainnylcj
1003	1	2	M	0	5	5	5	5	7	2	0.777777778	9	chainnylcj
1003	1	2	F	0	5	5	5	5	7	2	0.777777778	9	xhfaxvdryc
1003	1	2	M	0	5	5	5	5	7	2	0.777777778	9	xhfaxvdryc
1003	1	2	F	0	3.8	4.2	4	4	7	2	0.777777778	9	vxwcxevkri
1003	1	2	M	0	5	5	5	5	7	2	0.777777778	9	vxwcxevkri
1003	1	2	F	0	5	5	5	5	7	2	0.777777778	9	lrqfsvzdga
1003	1	2	M	0	5	5	5	5	7	2	0.777777778	9	lrqfsvzdga
1003	1	2	F	0	5	5	4.8	4.934	7	2	0.777777778	9	jqzbfwecva
1003	1	2	M	0	5	5	5	5	7	2	0.777777778	9	jqzbfwecva
1003	1	2	F	0	4	3.833333333	4	3.945	7	2	0.777777778	9	qgbmcqccos
1003	1	2	M	0	5	5	5	5	7	2	0.777777778	9	qgbmcqccos
1003	1	2	F	0	5	4	4.5	4.5	7	2	0.777777778	9	nccxwqlgit
1003	1	2	M	0	5	5	5	5	7	2	0.777777778	9	nccxwqlgit
1003	1	3	F	0	4.75	4.5	4.625	4.625	9	0	1	9	gavyksgojl
1003	1	3	F	0	4.375	3.625	3.75	3.91625	9	0	1	9	adaxjeywna
1003	1	3	F	0	4.5	3.875	3.75	4.04	9	0	1	9	ehpqvvsjft
1003	1	3	F	0	4.714285714	4.571428571	4.571428571	4.618571429	9	0	1	9	zlhuxwcbzs
1003	1	3	F	0	2.625	2.375	2.5	2.5	9	0	1	9	sytzldflzj
1003	1	3	F	0	4.5	4.125	3.875	4.165	9	0	1	9	uvxjgfvzfo
1003	1	3	F	0	4	3.375	3.625	3.66625	9	0	1	9	wzjqdcyejz
1003	1	3	F	0	4.714285714	4.571428571	4.571428571	4.618571429	9	0	1	9	fsfkiqiosu
1003	1	3	F	0	4.428571429	4.285714286	4.285714286	4.332857143	9	0	1	9	geijzjeszb
1003	1	4	M	0	4.75	4.75	4.75	4.75	0	8	0	8	ahgoquzmrl
1003	1	4	M	0	4.333333333	4.333333333	4	4.223333333	0	8	0	8	nawkhntzvo
1003	1	4	M	0	4.8	4.8	4.8	4.8	0	8	0	8	jesshbdyud
1003	1	4	M	0	5	5	5	5	0	8	0	8	ssnxtqnqpr
1003	1	4	M	0	4.666666667	4.833333333	4.666666667	4.721666667	0	8	0	8	covvjgwlvu
1003	1	4	M	0	3.8	4	3.8	3.866	0	8	0	8	jzsmgvtpbm
1003	1	4	M	0	4.6	4.8	4.6	4.666	0	8	0	8	idvvhwprqi
1003	1	4	M	0	4.5	4.75	4.5	4.5825	0	8	0	8	hznuwocqgx
1003	1	5	F	0	4.75	4.75	4.75	4.75	4	3	0.571428571	7	pevqtjmbxo
1003	1	5	M	0	5	5	5	5	4	3	0.571428571	7	pevqtjmbxo
1003	1	5	F	0	2	1.666666667	1.666666667	1.776666667	4	3	0.571428571	7	dgzodysdtw
1003	1	5	F	0	4.666666667	4.666666667	4.666666667	4.666666667	4	3	0.571428571	7	nobubqrulq
1003	1	5	M	0	5	4.5	5	4.835	4	3	0.571428571	7	nobubqrulq
1003	1	5	F	0	4.75	4.75	4.75	4.75	4	3	0.571428571	7	ymayjcrnty
1003	1	5	M	0	5	5	5	5	4	3	0.571428571	7	ymayjcrnty
1003	1	5	F	0	4.666666667	4.666666667	4.666666667	4.666666667	4	3	0.571428571	7	kwmcvgvbuw
1003	1	5	M	0	5	4.5	4.5	4.665	4	3	0.571428571	7	kwmcvgvbuw
1003	1	5	F	0	4.333333333	4.666666667	4.666666667	4.556666667	4	3	0.571428571	7	zchdcupozs
1003	1	5	M	0	5	4.5	5	4.835	4	3	0.571428571	7	zchdcupozs
1003	1	5	F	0	5	5	5	5	4	3	0.571428571	7	qbqipjsgva
1003	1	5	M	0	5	5	5	5	4	3	0.571428571	7	qbqipjsgva
1003	1	6	F	0	4	4	4	4	2	6	0.25	8	zywrtzoolz
1003	1	6	M	0	5	5	5	5	2	6	0.25	8	zywrtzoolz
1003	1	6	F	0	4	3.5	4	3.835	2	6	0.25	8	vwgkkgmcfo
1003	1	6	M	0	5	4.666666667	5	4.89	2	6	0.25	8	vwgkkgmcfo
1003	1	6	F	0	3	3	3	3	2	6	0.25	8	yuucxpeagz
1003	1	6	M	0	4.666666667	3.666666667	4	4.11	2	6	0.25	8	yuucxpeagz
1003	1	6	F	0	2	3	3	2.67	2	6	0.25	8	sfgmudaccz
1003	1	6	M	0	3	3	3	3	2	6	0.25	8	sfgmudaccz
1003	1	6	F	0	3	3	3	3	2	6	0.25	8	qelgijhdxq
1003	1	6	M	0	3.75	3.5	3.5	3.5825	2	6	0.25	8	qelgijhdxq
1003	1	6	F	0	3	3	3	3	2	6	0.25	8	xkbneappwn
1003	1	6	M	0	5	5	5	5	2	6	0.25	8	xkbneappwn
1003	1	6	F	0	4.5	4.5	4.5	4.5	2	6	0.25	8	cefbgjoonh
1003	1	6	M	0	4.75	5	5	4.9175	2	6	0.25	8	cefbgjoonh
1003	1	6	F	0	4.5	4.5	4.5	4.5	2	6	0.25	8	pchpteycwu
1003	1	6	M	0	5	5	5	5	2	6	0.25	8	pchpteycwu
1003	1	7	F	0	3.75	3.75	3.875	3.79125	9	0	1	9	rniiwlnogh
1003	1	7	F	0	3.333333333	3.166666667	3.5	3.333333333	9	0	1	9	twvudxqlfa
1003	1	7	F	0	3.625	3.875	4	3.83375	9	0	1	9	ndgjdymdwd
1003	1	7	F	0	4	4	3.857142857	3.952857143	9	0	1	9	spvywvlddz
1003	1	7	F	0	4.375	4.375	4.25	4.33375	9	0	1	9	lgskjhbavy
1003	1	7	F	0	3	4.125	4	3.71	9	0	1	9	vkjmujfykd
1003	1	7	F	0	3.714285714	3.571428571	3.714285714	3.665714286	9	0	1	9	vssomypkjd
1003	1	7	F	0	4	3.857142857	3.857142857	3.904285714	9	0	1	9	agvajmavxg
1003	1	7	F	0	4	4	4	4	9	0	1	9	atilmanvpm
1003	1	8	F	0	4.833333333	4.833333333	4.833333333	4.833333333	7	2	0.777777778	9	uppfyyqjul
1003	1	8	M	0	5	4	4.5	4.5	7	2	0.777777778	9	uppfyyqjul
1003	1	8	F	0	4.2	2.6	3.2	3.332	7	2	0.777777778	9	hhgvxwlrlz
1003	1	8	M	0	2	2	4	2.67	7	2	0.777777778	9	hhgvxwlrlz
1003	1	8	F	0	4.833333333	4.333333333	3.833333333	4.333333333	7	2	0.777777778	9	iqxegjdmzp
1003	1	8	M	0	5	4.5	4.5	4.665	7	2	0.777777778	9	iqxegjdmzp
1003	1	8	F	0	4.5	4.5	4.5	4.5	7	2	0.777777778	9	fcpomvrusc
1003	1	8	M	0	5	5	4.5	4.835	7	2	0.777777778	9	fcpomvrusc
1003	1	8	F	0	4.833333333	4.666666667	4.833333333	4.778333333	7	2	0.777777778	9	wsglptmwad
1003	1	8	M	0	5	4.5	5	4.835	7	2	0.777777778	9	wsglptmwad
1003	1	8	F	0	4.6	4.4	4.4	4.466	7	2	0.777777778	9	vottsypbty
1003	1	8	M	0	4	4	5	4.33	7	2	0.777777778	9	vottsypbty
1003	1	8	F	0	5	3.75	4	4.25	7	2	0.777777778	9	iuwttzrjfk
1003	1	8	M	0	5	4	4.5	4.5	7	2	0.777777778	9	iuwttzrjfk
1003	1	8	F	0	4.833333333	4.833333333	4.833333333	4.833333333	7	2	0.777777778	9	kwirtymsma
1003	1	8	M	0	5	4	4.5	4.5	7	2	0.777777778	9	kwirtymsma
1003	1	8	F	0	3.666666667	3.666666667	3.833333333	3.721666667	7	2	0.777777778	9	lbvemjasyd
1003	1	8	M	0	4.5	4.5	4.5	4.5	7	2	0.777777778	9	lbvemjasyd
1003	1	9	F	0	4.25	4.25	4.25	4.25	6	3	0.666666667	9	efujjwkcwi
1003	1	9	M	0	4	3.5	3.5	3.665	6	3	0.666666667	9	efujjwkcwi
1003	1	9	F	0	5	4.25	4.75	4.6675	6	3	0.666666667	9	fngepnsdcj
1003	1	9	M	0	4	4	4	4	6	3	0.666666667	9	fngepnsdcj
1003	1	9	F	0	4	4.666666667	4.333333333	4.333333333	6	3	0.666666667	9	bdhorasmbn
1003	1	9	M	0	4	4	4	4	6	3	0.666666667	9	bdhorasmbn
1003	1	9	F	0	4	4.666666667	4	4.22	6	3	0.666666667	9	uggewmhiel
1003	1	9	M	0	4	4	4	4	6	3	0.666666667	9	uggewmhiel
1003	1	9	F	0	4	3	3	3.33	6	3	0.666666667	9	aaajwmxkjc
1003	1	9	M	0	4.5	4	4.5	4.335	6	3	0.666666667	9	aaajwmxkjc
1003	1	9	M	0	4	4	4	4	6	3	0.666666667	9	ujniqwgftp
1003	1	9	F	0	2	2	2	2	6	3	0.666666667	9	vqxjsyjcvc
1003	1	9	F	0	4.8	4.8	4.8	4.8	6	3	0.666666667	9	eacbszdraj
1003	1	9	F	0	5	5	5	5	6	3	0.666666667	9	qwyjkjmpkd
1003	1	9	M	0	5	5	5	5	6	3	0.666666667	9	qwyjkjmpkd
1003	1	10	F	0	4.5	4.5	4.5	4.5	1	6	0.142857143	7	zrtpgeragc
1003	1	10	M	0	5	5	4.833333333	4.945	1	6	0.142857143	7	zrtpgeragc
1003	1	10	F	0	5	5	5	5	1	6	0.142857143	7	rdtwysbecf
1003	1	10	M	0	4.428571429	4.428571429	4.428571429	4.428571429	1	6	0.142857143	7	rdtwysbecf
1003	1	10	F	0	3.5	3.5	4	3.665	1	6	0.142857143	7	fkioycovpl
1003	1	10	M	0	4.4	4.4	4.8	4.534	1	6	0.142857143	7	fkioycovpl
1003	1	10	F	0	4.5	3.5	4	4	1	6	0.142857143	7	ipbnazivad
1003	1	10	M	0	4.333333333	4	4.333333333	4.221666667	1	6	0.142857143	7	ipbnazivad
1003	1	10	F	0	4	4	4	4	1	6	0.142857143	7	qytbuivsnw
1003	1	10	M	0	4.428571429	4.428571429	4.428571429	4.428571429	1	6	0.142857143	7	qytbuivsnw
1003	1	10	F	0	4.5	4.5	4.5	4.5	1	6	0.142857143	7	wncwwmghgq
1003	1	10	M	0	5	4.8	5	4.934	1	6	0.142857143	7	wncwwmghgq
1003	1	10	F	0	4.5	4.5	4.5	4.5	1	6	0.142857143	7	rygbtzhhtp
1003	1	10	M	0	5	5	5	5	1	6	0.142857143	7	rygbtzhhtp
1003	1	10	F	0	4.5	4.5	4.5	4.5	1	6	0.142857143	7	qdaoduojoq
1003	1	10	M	0	5	5	5	5	1	6	0.142857143	7	qdaoduojoq
1003	1	10	F	0	4	4	4	4	1	6	0.142857143	7	vwnibridho
1003	1	10	M	0	5	5	5	5	1	6	0.142857143	7	vwnibridho
1003	1	11	F	0	4.625	4	4.25	4.2925	8	0	1	8	zxvpmasxbc
1003	1	11	F	0	4.714285714	4.714285714	4.714285714	4.714285714	8	0	1	8	essxwxalqm
1003	1	11	F	0	4.714285714	4.571428571	4.571428571	4.618571429	8	0	1	8	qjnspritmm
1003	1	11	F	0	4.571428571	4.571428571	4.428571429	4.522857143	8	0	1	8	sccuhknebu
1003	1	11	F	0	4.142857143	4.285714286	4.285714286	4.238571429	8	0	1	8	pglkurmvgi
1003	1	11	F	0	4.857142857	4.714285714	4.571428571	4.714285714	8	0	1	8	blyecgzrgn
1003	1	11	F	0	4.857142857	4.428571429	4.571428571	4.618571429	8	0	1	8	txodaqzwyd
1003	1	11	F	0	4.428571429	3.714285714	3.857142857	4	8	0	1	8	yueaoffklf
1003	1	11	F	0	3.714285714	3.428571429	3.285714286	3.475714286	8	0	1	8	htqegzxxhh
1003	1	12	F	0	5	5	5	5	4	5	0.444444444	9	ksodgebkki
1003	1	12	M	0	4.8	5	5	4.934	4	5	0.444444444	9	ksodgebkki
1003	1	12	F	0	2.333333333	3	4	3.11	4	5	0.444444444	9	mqjzlqrivt
1003	1	12	M	0	4.666666667	4.666666667	4.666666667	4.666666667	4	5	0.444444444	9	mqjzlqrivt
1003	1	12	F	0	1	1	1	1	4	5	0.444444444	9	slakcvgtrk
1003	1	12	M	0	4	3.8	4.2	4	4	5	0.444444444	9	slakcvgtrk
1003	1	12	F	0	1	1	1	1	4	5	0.444444444	9	oxlfghapyh
1003	1	12	M	0	3.75	3.75	3.75	3.75	4	5	0.444444444	9	oxlfghapyh
1003	1	12	F	0	1.333333333	1	1.333333333	1.223333333	4	5	0.444444444	9	tpajxytmrj
1003	1	12	M	0	5	5	5	5	4	5	0.444444444	9	tpajxytmrj
1003	1	12	F	0	1.666666667	1.666666667	2	1.776666667	4	5	0.444444444	9	ppvfsibwun
1003	1	12	M	0	4.333333333	4.666666667	4.666666667	4.556666667	4	5	0.444444444	9	ppvfsibwun
1003	1	12	F	0	5	5	5	5	4	5	0.444444444	9	gajlmotlit
1003	1	12	M	0	4.75	5	4.75	4.8325	4	5	0.444444444	9	gajlmotlit
1003	1	12	F	0	5	5	5	5	4	5	0.444444444	9	ussrxeldck
1003	1	12	M	0	5	4.8	4.8	4.866	4	5	0.444444444	9	ussrxeldck
1003	1	12	F	0	5	5	5	5	4	5	0.444444444	9	dxalzhusos
1003	1	12	M	0	5	5	5	5	4	5	0.444444444	9	dxalzhusos
1003	1	13	F	0	5	4.75	5	4.9175	4	4	0.5	8	lqrhwefgdl
1003	1	13	M	0	4.666666667	4.666666667	4.666666667	4.666666667	4	4	0.5	8	lqrhwefgdl
1003	1	13	F	0	4.75	5	4.75	4.8325	4	4	0.5	8	mpraqbpsat
1003	1	13	M	0	4.666666667	4.666666667	4.666666667	4.666666667	4	4	0.5	8	mpraqbpsat
1003	1	13	F	0	5	5	5	5	4	4	0.5	8	zunnjzebgr
1003	1	13	M	0	5	5	5	5	4	4	0.5	8	zunnjzebgr
1003	1	13	F	0	4.333333333	3.666666667	4	4	4	4	0.5	8	qappvrjmie
1003	1	13	M	0	3.75	3.25	3.5	3.5	4	4	0.5	8	qappvrjmie
1003	1	13	F	0	3.666666667	3.666666667	3.666666667	3.666666667	4	4	0.5	8	fifxstbpai
1003	1	13	M	0	4	3.333333333	3.666666667	3.666666667	4	4	0.5	8	fifxstbpai
1003	1	13	F	0	3.333333333	3.333333333	3.333333333	3.333333333	4	4	0.5	8	yvuhajrsxn
1003	1	13	M	0	2.5	2.5	2.5	2.5	4	4	0.5	8	yvuhajrsxn
1003	1	13	F	0	3.666666667	3.333333333	3.333333333	3.443333333	4	4	0.5	8	cqutdwzseb
1003	1	13	M	0	4	2.666666667	2.666666667	3.113333333	4	4	0.5	8	cqutdwzseb
1003	1	13	F	0	4.5	5	5	4.835	4	4	0.5	8	aqibodaokb
1003	1	13	M	0	4	4	4.333333333	4.11	4	4	0.5	8	aqibodaokb
1003	1	13	F	0	4.666666667	5	4.333333333	4.666666667	4	4	0.5	8	idkwsewdrr
1003	1	13	M	0	4.5	4.25	4.25	4.3325	4	4	0.5	8	idkwsewdrr
1003	1	13	F	0	4.666666667	5	5	4.89	4	4	0.5	8	wafgkocsqs
1003	1	13	M	0	4.5	3.5	4	4	4	4	0.5	8	wafgkocsqs
1003	1	14	F	0	4.5	5	5	4.835	5	2	0.714285714	7	mhbcknocqt
1003	1	14	M	0	5	5	5	5	5	2	0.714285714	7	mhbcknocqt
1003	1	14	F	0	5	5	5	5	5	2	0.714285714	7	mexrllcmur
1003	1	14	F	0	3.5	4	3.75	3.75	5	2	0.714285714	7	ojsyffxghx
1003	1	14	M	0	5	5	5	5	5	2	0.714285714	7	ojsyffxghx
1003	1	14	F	0	2.8	3.2	3.6	3.2	5	2	0.714285714	7	rqsriogots
1003	1	14	F	0	4.5	4.75	4.75	4.665	5	2	0.714285714	7	ekmpkzskel
1003	1	14	F	0	4	4	3.75	3.9175	5	2	0.714285714	7	pltajrpznv
1003	1	14	F	0	3.6	3.6	4.2	3.8	5	2	0.714285714	7	qbjcmqcgoc
1003	1	14	M	0	5	5	5	5	5	2	0.714285714	7	qbjcmqcgoc
1003	20	1	F	0	2.5	3.5	3.5	3.17	3	4	0.428571429	7	hmnvcvvhop
1003	20	1	M	0	4.25	4.25	4.25	4.25	3	4	0.428571429	7	hmnvcvvhop
1003	20	1	F	0	2.5	3.5	4	3.335	3	4	0.428571429	7	lsifsvulwp
1003	20	1	M	0	4	4.333333333	4.333333333	4.223333333	3	4	0.428571429	7	lsifsvulwp
1003	20	1	F	0	4	4	4	4	3	4	0.428571429	7	ofdokmdrvz
1003	20	1	M	0	4.75	4.75	4.75	4.75	3	4	0.428571429	7	ofdokmdrvz
1003	20	1	F	0	3	3.5	4	3.5	3	4	0.428571429	7	havgghadeo
1003	20	1	M	0	4	4	4	4	3	4	0.428571429	7	havgghadeo
1003	20	1	F	0	4.5	4.5	4.5	4.5	3	4	0.428571429	7	kiiviqlpix
1003	20	1	M	0	5	5	5	5	3	4	0.428571429	7	kiiviqlpix
1003	20	1	F	0	4	3.5	4	3.835	3	4	0.428571429	7	sgizzwggap
1003	20	1	M	0	4.333333333	4.333333333	4.666666667	4.443333333	3	4	0.428571429	7	sgizzwggap
1003	20	1	F	0	4	4	4	4	3	4	0.428571429	7	pxxsfcxlnk
1003	20	1	M	0	4.25	4.25	4.5	4.3325	3	4	0.428571429	7	pxxsfcxlnk
1003	20	2	F	0	4.5	4.5	4.5	4.5	2	6	0.25	8	zsaajthynw
1003	20	2	M	0	4.6	4.6	4.6	4.6	2	6	0.25	8	zsaajthynw
1003	20	2	F	0	2.5	2	2	2.165	2	6	0.25	8	odknoyliou
1003	20	2	M	0	3.4	2	2.2	2.534	2	6	0.25	8	odknoyliou
1003	20	2	F	0	4	4	4	4	2	6	0.25	8	smyajyutsy
1003	20	2	M	0	4.166666667	4.5	4.5	4.39	2	6	0.25	8	smyajyutsy
1003	20	2	F	0	3	1	1	1.67	2	6	0.25	8	zcsnszhxvz
1003	20	2	M	0	3.6	2.4	2.4	2.8	2	6	0.25	8	zcsnszhxvz
1003	20	2	F	0	4	4	4	4	2	6	0.25	8	zzgbyjtmor
1003	20	2	M	0	4.2	4.4	4.4	4.334	2	6	0.25	8	zzgbyjtmor
1003	20	2	F	0	4.5	3.5	3.5	3.83	2	6	0.25	8	ylijbqfzih
1003	20	2	M	0	4.4	4.6	4.6	4.534	2	6	0.25	8	ylijbqfzih
1003	20	2	F	0	3	3.5	3.5	3.335	2	6	0.25	8	lgsbiikxfk
1003	20	2	M	0	4	4	4	4	2	6	0.25	8	lgsbiikxfk
1003	20	2	F	0	2	2	2	2	2	6	0.25	8	qnwwslgqiy
1003	20	2	M	0	3.5	2.25	2.5	2.7525	2	6	0.25	8	qnwwslgqiy
1003	20	3	F	0	3.8	4.2	4.2	4.066	5	2	0.714285714	7	zzkzudfhvk
1003	20	3	M	0	4	5	5	4.67	5	2	0.714285714	7	zzkzudfhvk
1003	20	3	F	0	4.8	4	4.4	4.4	5	2	0.714285714	7	gfroxvfvtk
1003	20	3	M	0	5	5	5	5	5	2	0.714285714	7	gfroxvfvtk
1003	20	3	F	0	5	4.5	4.5	4.665	5	2	0.714285714	7	qddvlhaqlm
1003	20	3	M	0	5	5	5	5	5	2	0.714285714	7	qddvlhaqlm
1003	20	3	F	0	5	4.75	4.75	4.8325	5	2	0.714285714	7	qumlvkbbtn
1003	20	3	M	0	5	5	5	5	5	2	0.714285714	7	qumlvkbbtn
1003	20	3	F	0	4.75	3	3.25	3.665	5	2	0.714285714	7	qwrynfenap
1003	20	3	M	0	5	3.5	3.5	4	5	2	0.714285714	7	qwrynfenap
1003	20	3	F	0	4.5	4.5	4.25	4.4175	5	2	0.714285714	7	dnqihzyjnf
1003	20	3	M	0	5	5	5	5	5	2	0.714285714	7	dnqihzyjnf
1003	20	3	F	0	4.75	4.75	4.75	4.75	5	2	0.714285714	7	jkcfulnlfm
1003	20	3	M	0	5	5	5	5	5	2	0.714285714	7	jkcfulnlfm
1003	20	4	F	0	4.5	3.75	4.25	4.165	4	4	0.5	8	maulzptjcs
1003	20	4	M	0	4.75	4.5	4.5	4.5825	4	4	0.5	8	maulzptjcs
1003	20	4	F	0	4.4	4.2	4.2	4.266	4	4	0.5	8	ygqbouxnes
1003	20	4	M	0	4.333333333	2.666666667	4	3.666666667	4	4	0.5	8	ygqbouxnes
1003	20	4	F	0	4.75	4.5	4.25	4.5	4	4	0.5	8	pugfoxajwc
1003	20	4	M	0	4.75	4.75	4.75	4.75	4	4	0.5	8	pugfoxajwc
1003	20	4	F	0	4.75	4.75	4.5	4.6675	4	4	0.5	8	ayhxpaurac
1003	20	4	M	0	4.75	4.5	4.75	4.6675	4	4	0.5	8	ayhxpaurac
1003	20	4	F	0	4.4	4.2	4.2	4.266	4	4	0.5	8	gbicdirbsv
1003	20	4	M	0	4.333333333	3.333333333	4	3.89	4	4	0.5	8	gbicdirbsv
1003	20	4	F	0	4.5	4.5	4.5	4.5	4	4	0.5	8	gxxqyqkjge
1003	20	4	M	0	4	4.75	4.75	4.5	4	4	0.5	8	gxxqyqkjge
1003	20	4	F	0	4.6	4.6	4.4	4.534	4	4	0.5	8	dscmtpgppd
1003	20	4	M	0	5	5	5	5	4	4	0.5	8	dscmtpgppd
1003	20	4	F	0	4.6	4.4	4.4	4.468	4	4	0.5	8	eomeaegadg
1003	20	4	M	0	4.666666667	4.666666667	4.666666667	4.666666667	4	4	0.5	8	eomeaegadg
1003	20	4	F	0	4.75	4.5	4.25	4.5	4	4	0.5	8	rkwtmvdkuc
1003	20	4	M	0	4.75	4.5	4.75	4.6675	4	4	0.5	8	rkwtmvdkuc
1003	20	5	F	0	4.25	4.5	4.5	4.4175	8	0	1	8	lcpdenwmij
1003	20	5	F	0	2.75	2.75	3	2.8325	8	0	1	8	lwmxindvci
1003	20	5	F	0	4.75	4.625	4.75	4.70875	8	0	1	8	qwbuorkvrc
1003	20	5	F	0	4.571428571	4.714285714	4.714285714	4.667142857	8	0	1	8	qexxwgkfjp
1003	20	5	F	0	4.833333333	4.5	4.666666667	4.666666667	8	0	1	8	hqziozuukh
1003	20	5	F	0	4.666666667	4.5	4.5	4.556666667	8	0	1	8	rlpswujzrp
1003	20	5	F	0	5	5	5	5	8	0	1	8	khjydyytoe
1003	20	5	F	0	4.857142857	4.714285714	4.857142857	4.81	8	0	1	8	eiklultwga
1003	20	5	F	0	4.857142857	2.714285714	3	3.525714286	8	0	1	8	xvxmzxauja
1003	20	6	M	0	4.875	4.875	4.875	4.875	0	9	0	9	xwhynqgfak
1003	20	6	M	0	4.75	4.375	3.75	4.29125	0	9	0	9	nrbxjqdfae
1003	20	6	M	0	4.625	4	4.375	4.33375	0	9	0	9	tlxforgmig
1003	20	6	M	0	4.875	4.5	4.625	4.66625	0	9	0	9	bugfdznhyl
1003	20	6	M	0	5	4.875	5	4.95875	0	9	0	9	svuyzxhkls
1003	20	6	M	0	4.375	4.625	4.5	4.5	0	9	0	9	bajafkvybv
1003	20	6	M	0	4.125	4.5	4.625	4.41625	0	9	0	9	yiurhjxfwr
1003	20	6	M	0	3	4.25	4.5	3.91625	0	9	0	9	nxgjmvwpuh
1003	20	6	M	0	4.25	4.5	4.5	4.41625	0	9	0	9	cquprvuwyb
1003	20	7	F	0	1.5	1.5	1.5	1.5	4	5	0.444444444	9	sagftsxhdo
1003	20	7	M	0	2.25	2.5	2.25	2.3325	4	5	0.444444444	9	sagftsxhdo
1003	20	7	F	0	5	5	5	5	4	5	0.444444444	9	ymlyiqjykl
1003	20	7	M	0	3.75	3.5	3.5	3.5825	4	5	0.444444444	9	ymlyiqjykl
1003	20	7	F	0	4	4.5	4.5	4.335	4	5	0.444444444	9	ieunrpksky
1003	20	7	M	0	3.666666667	3.666666667	3.666666667	3.666666667	4	5	0.444444444	9	ieunrpksky
1003	20	7	F	0	5	5	5	5	4	5	0.444444444	9	wmbkyamaaz
1003	20	7	M	0	4	2.666666667	3	3.22	4	5	0.444444444	9	wmbkyamaaz
1003	20	7	F	0	2	2	2	2	4	5	0.444444444	9	gudoptufud
1003	20	7	M	0	3	3	3	3	4	5	0.444444444	9	gudoptufud
1003	20	7	F	0	1.5	1.5	1.5	1.5	4	5	0.444444444	9	jsabbdpfyq
1003	20	7	M	0	3	3	3	3	4	5	0.444444444	9	jsabbdpfyq
1003	20	7	F	0	4	4	4	4	4	5	0.444444444	9	emhcbnwzfx
1003	20	7	M	0	3.25	3.25	3.25	3.25	4	5	0.444444444	9	emhcbnwzfx
1003	20	7	F	0	4.5	3	3	3.5	4	5	0.444444444	9	ptjtznvwjf
1003	20	7	M	0	3	3	3	3	4	5	0.444444444	9	ptjtznvwjf
1003	20	7	F	0	4.5	4.5	4.5	4.5	4	5	0.444444444	9	rtkhkyslzz
1003	20	7	M	0	2.666666667	3	3	2.89	4	5	0.444444444	9	rtkhkyslzz
1003	20	7	F	0	3	3	3	3	4	5	0.444444444	9	wokpwpmzgm
1003	20	7	M	0	3.666666667	3.666666667	3.666666667	3.666666667	4	5	0.444444444	9	wokpwpmzgm
1003	20	8	F	0	4.666666667	4.833333333	4.833333333	4.778333333	8	0	1	8	sjhizwmrgz
1003	20	8	F	0	4.666666667	4.666666667	4.666666667	4.666666667	8	0	1	8	jabmyaajfv
1003	20	8	F	0	1.333333333	1.666666667	1.833333333	1.611666667	8	0	1	8	ifiaqlsqqa
1003	20	8	F	0	4.666666667	4.833333333	4.833333333	4.778333333	8	0	1	8	yhiwxmgsmg
1003	20	8	F	0	4.5	4.5	4.5	4.5	8	0	1	8	tcegffrwbc
1003	20	8	F	0	4.666666667	4.666666667	4.666666667	4.666666667	8	0	1	8	gexzobnzhk
1003	20	8	F	0	4.333333333	4.5	4.5	4.445	8	0	1	8	thabknkqki
1003	20	8	F	0	4.833333333	4.833333333	4.833333333	4.833333333	8	0	1	8	jyzsfgvyqg
1003	20	8	F	0	4.666666667	4.666666667	4.666666667	4.666666667	8	0	1	8	lyamiazpbt
1003	20	9	F	0	4.5	5	4.5	4.6675	5	3	0.625	8	rqrwzihyyn
1003	20	9	M	0	5	5	5	5	5	3	0.625	8	rqrwzihyyn
1003	20	9	F	0	4	4	4	4	5	3	0.625	8	cyxoxzmkzd
1003	20	9	M	0	5	5	5	5	5	3	0.625	8	cyxoxzmkzd
1003	20	9	F	0	4.333333333	4.333333333	4.333333333	4.333333333	5	3	0.625	8	udqvpfhvfn
1003	20	9	M	0	5	5	5	5	5	3	0.625	8	udqvpfhvfn
1003	20	9	F	0	4	4.333333333	4.333333333	4.223333333	5	3	0.625	8	npywaszvhd
1003	20	9	M	0	5	5	5	5	5	3	0.625	8	npywaszvhd
1003	20	9	F	0	4.25	4.25	4	4.1675	5	3	0.625	8	pbhvrfeybn
1003	20	9	M	0	5	4.5	4.5	4.665	5	3	0.625	8	pbhvrfeybn
1003	20	9	F	0	4.5	5	5	4.835	5	3	0.625	8	qgebhoncsx
1003	20	9	M	0	5	5	5	5	5	3	0.625	8	qgebhoncsx
1003	20	9	F	0	5	4.333333333	4.333333333	4.556666667	5	3	0.625	8	dujihkyibh
1003	20	9	M	0	5	5	5	5	5	3	0.625	8	dujihkyibh
1003	20	9	F	0	1.666666667	1.333333333	1.666666667	1.556666667	5	3	0.625	8	crsoqumxec
1003	20	9	M	0	2.5	2	2	2.165	5	3	0.625	8	crsoqumxec
1003	20	10	F	0	4	4	4	4	7	2	0.777777778	9	pddmnnnfxg
1003	20	10	M	0	5	5	5	5	7	2	0.777777778	9	pddmnnnfxg
1003	20	10	F	0	4.75	4.75	4.5	4.6675	7	2	0.777777778	9	dqojuvomzd
1003	20	10	M	0	5	5	5	5	7	2	0.777777778	9	dqojuvomzd
1003	20	10	F	0	4.5	4.5	5	4.665	7	2	0.777777778	9	hmddnpboem
1003	20	10	M	0	4.5	4.5	4.5	4.5	7	2	0.777777778	9	hmddnpboem
1003	20	10	F	0	4.5	4	4	4.165	7	2	0.777777778	9	ltrpkfmeid
1003	20	10	M	0	5	5	5	5	7	2	0.777777778	9	ltrpkfmeid
1003	20	10	F	0	3.8	2.2	2.6	2.868	7	2	0.777777778	9	wztgcnljuu
1003	20	10	F	0	2.5	1.5	1.5	1.835	7	2	0.777777778	9	cuvwjijoyx
1003	20	10	F	0	4.4	4.2	4.2	4.268	7	2	0.777777778	9	gkgetirwun
1003	20	10	M	0	4	4	4	4	7	2	0.777777778	9	gkgetirwun
1003	20	10	F	0	3.333333333	2.666666667	3	3	7	2	0.777777778	9	zbfktbuyyu
1003	20	10	M	0	4.5	4.5	4.5	4.5	7	2	0.777777778	9	zbfktbuyyu
1003	20	11	F	0	2.8	3.8	3.8	3.466	7	2	0.777777778	9	ylquuykunr
1003	20	11	M	0	3	3	3	3	7	2	0.777777778	9	ylquuykunr
1003	20	11	F	0	4.6	4.6	4.6	4.6	7	2	0.777777778	9	joryzskkbq
1003	20	11	M	0	5	5	5	5	7	2	0.777777778	9	joryzskkbq
1003	20	11	F	0	4.6	4.4	4.4	4.466	7	2	0.777777778	9	lqrpzrtgwi
1003	20	11	M	0	4.5	4	4	4.165	7	2	0.777777778	9	lqrpzrtgwi
1003	20	11	F	0	5	4.666666667	4.333333333	4.666666667	7	2	0.777777778	9	zqoolvmpzr
1003	20	11	M	0	4.5	5	5	4.835	7	2	0.777777778	9	zqoolvmpzr
1003	20	11	F	0	4.6	4.6	4.6	4.6	7	2	0.777777778	9	ilsvznwbyj
1003	20	11	M	0	5	4.5	4.5	4.665	7	2	0.777777778	9	ilsvznwbyj
1003	20	11	F	0	4.75	5	5	4.9175	7	2	0.777777778	9	hmpmjoblxd
1003	20	11	M	0	4.5	4.5	4.5	4.5	7	2	0.777777778	9	hmpmjoblxd
1003	20	11	F	0	4.6	4.6	4.6	4.6	7	2	0.777777778	9	ngovzlzhqs
1003	20	11	M	0	5	4.5	4	4.5	7	2	0.777777778	9	ngovzlzhqs
1003	20	11	F	0	4.6	4.6	4.4	4.534	7	2	0.777777778	9	pqjwfghrlk
1003	20	11	M	0	5	4.5	4.5	4.665	7	2	0.777777778	9	pqjwfghrlk
1003	20	11	F	0	4.8	4.8	4.8	4.8	7	2	0.777777778	9	omsnxdftoa
1003	20	11	M	0	5	5	5	5	7	2	0.777777778	9	omsnxdftoa
1003	20	12	F	0	4.666666667	4.5	4.333333333	4.5	7	1	0.875	8	cznkghqqrm
1003	20	12	M	0	4	4	3	3.67	7	1	0.875	8	cznkghqqrm
1003	20	12	F	0	3.428571429	3	3.428571429	3.284285714	7	1	0.875	8	bodrezhbiw
1003	20	12	F	0	4.2	4	4	4.068	7	1	0.875	8	skzzaudiic
1003	20	12	M	0	4	4	4	4	7	1	0.875	8	skzzaudiic
1003	20	12	F	0	4.666666667	4.5	4.333333333	4.5	7	1	0.875	8	xjgdvldeoc
1003	20	12	M	0	4	3	4	3.67	7	1	0.875	8	xjgdvldeoc
1003	20	12	F	0	5	5	5	5	7	1	0.875	8	nveidxvilu
1003	20	12	M	0	4	4	3	3.67	7	1	0.875	8	nveidxvilu
1003	20	12	F	0	4.833333333	4.666666667	4.666666667	4.721666667	7	1	0.875	8	lwlgmvvdvw
1003	20	12	M	0	5	5	5	5	7	1	0.875	8	lwlgmvvdvw
1003	20	12	F	0	4.666666667	4.166666667	4.166666667	4.333333333	7	1	0.875	8	cnbikpaciw
1003	20	12	M	0	4	4	4	4	7	1	0.875	8	cnbikpaciw
1003	20	12	F	0	4.166666667	4.166666667	4.333333333	4.223333333	7	1	0.875	8	udlilmflnj
1003	20	12	M	0	4	5	5	4.67	7	1	0.875	8	udlilmflnj
1003	20	12	F	0	4.142857143	3.571428571	4	3.904285714	7	1	0.875	8	sksztqriyc
1003	20	13	F	0	5	5	5	5	5	4	0.555555556	9	jjtqlgzatg
1003	20	13	M	0	5	5	4	4.67	5	4	0.555555556	9	jjtqlgzatg
1003	20	13	F	0	4.6	4.2	4.4	4.4	5	4	0.555555556	9	qtbrtmtkwy
1003	20	13	M	0	4	3.5	4	3.83	5	4	0.555555556	9	qtbrtmtkwy
1003	20	13	F	0	4.25	4.25	4	4.165	5	4	0.555555556	9	bbedpxcgsj
1003	20	13	M	0	4.666666667	4.333333333	4.333333333	4.443333333	5	4	0.555555556	9	bbedpxcgsj
1003	20	13	F	0	4.4	3.8	4	4.068	5	4	0.555555556	9	vguumufrrm
1003	20	13	M	0	3.5	3	3.5	3.335	5	4	0.555555556	9	vguumufrrm
1003	20	13	F	0	4.666666667	4.666666667	5	4.776666667	5	4	0.555555556	9	znqfknbabv
1003	20	13	M	0	5	3	5	4.33	5	4	0.555555556	9	znqfknbabv
1003	20	13	F	0	4.75	4.75	4.5	4.6675	5	4	0.555555556	9	sannvnnxcg
1003	20	13	M	0	4.666666667	5	5	4.89	5	4	0.555555556	9	sannvnnxcg
1003	20	13	F	0	4.75	4.25	4.5	4.5	5	4	0.555555556	9	qsxjvgguet
1003	20	13	M	0	4	4	4	4	5	4	0.555555556	9	qsxjvgguet
1003	20	13	F	0	4.25	4.5	4.5	4.4175	5	4	0.555555556	9	smyhbtmvmn
1003	20	13	M	0	4	3	3	3.33	5	4	0.555555556	9	smyhbtmvmn
1003	20	13	F	0	4.666666667	4.666666667	4.333333333	4.556666667	5	4	0.555555556	9	ifkrgidtfo
1003	20	13	M	0	5	4	5	4.67	5	4	0.555555556	9	ifkrgidtfo
1003	20	14	F	0	4.2	3.6	3.8	3.866	6	2	0.75	8	zltfdaibrp
1003	20	14	M	0	5	4.5	4.5	4.665	6	2	0.75	8	zltfdaibrp
1003	20	14	F	0	4.8	4.6	4.8	4.734	6	2	0.75	8	hzhpffxjea
1003	20	14	M	0	5	5	5	5	6	2	0.75	8	hzhpffxjea
1003	20	14	F	0	4.2	3	4	3.734	6	2	0.75	8	dlmfwalsjg
1003	20	14	M	0	4.5	3.5	4	4	6	2	0.75	8	dlmfwalsjg
1003	20	14	F	0	3.5	3.833333333	3.333333333	3.555	6	2	0.75	8	lpdkfjhzsq
1003	20	14	M	0	5	4	4	4.33	6	2	0.75	8	lpdkfjhzsq
1003	20	14	F	0	4.666666667	4.833333333	4.833333333	4.778333333	6	2	0.75	8	oalsuaihnr
1003	20	14	M	0	5	5	5	5	6	2	0.75	8	oalsuaihnr
1003	20	14	F	0	4.6	4.4	4.6	4.532	6	2	0.75	8	turmcvmoxy
1003	20	14	M	0	5	4.5	4.5	4.665	6	2	0.75	8	turmcvmoxy
1003	20	14	F	0	4.8	4.8	4.8	4.8	6	2	0.75	8	qydoanjedj
1003	20	14	M	0	5	5	5	5	6	2	0.75	8	qydoanjedj
1003	20	14	F	0	3	2	2.25	2.415	6	2	0.75	8	ingozxbcze
1003	20	14	M	0	5	5	5	5	6	2	0.75	8	ingozxbcze
1003	1	1	F	1	5	5	5	5	4	3	0.571428571	7	gcofpzbalt
1003	1	1	F	1	4	4	3	3.67	4	3	0.571428571	7	olddjuvdqh
1003	1	1	M	1	5	4	4	4.33	4	3	0.571428571	7	jpguohmovi
1003	1	1	M	1	5	5	5	5	4	3	0.571428571	7	nmiznlhqbc
1003	1	1	M	1	3	4	4	3.67	4	3	0.571428571	7	usfzcgqmmv
1003	1	1	F	1	4	4	4	4	4	3	0.571428571	7	ijsealvogo
1003	1	1	F	1	5	4	4	4.33	4	3	0.571428571	7	xbzpmhdyxv
1003	1	2	M	1	5	5	5	5	7	2	0.777777778	9	iyyjokcosk
1003	1	2	F	1	5	5	5	5	7	2	0.777777778	9	fcitsjkdpq
1003	1	2	F	1	5	5	5	5	7	2	0.777777778	9	chainnylcj
1003	1	2	F	1	5	5	5	5	7	2	0.777777778	9	xhfaxvdryc
1003	1	2	F	1	5	5	5	5	7	2	0.777777778	9	vxwcxevkri
1003	1	2	F	1	5	4	5	4.67	7	2	0.777777778	9	lrqfsvzdga
1003	1	2	F	1	5	5	5	5	7	2	0.777777778	9	jqzbfwecva
1003	1	2	M	1	5	5	5	5	7	2	0.777777778	9	nccxwqlgit
1003	1	3	F	1	5	5	5	5	9	0	1	9	gavyksgojl
1003	1	3	F	1	4	3	3	3.33	9	0	1	9	adaxjeywna
1003	1	3	F	1	5	4	5	4.67	9	0	1	9	ehpqvvsjft
1003	1	3	F	1	5	5	5	5	9	0	1	9	zlhuxwcbzs
1003	1	3	F	1	5	5	5	5	9	0	1	9	sytzldflzj
1003	1	3	F	1	5	5	4	4.67	9	0	1	9	uvxjgfvzfo
1003	1	3	F	1	4	5	5	4.67	9	0	1	9	wzjqdcyejz
1003	1	3	F	1	5	5	5	5	9	0	1	9	fsfkiqiosu
1003	1	3	F	1	5	5	5	5	9	0	1	9	geijzjeszb
1003	1	4	M	1	5	5	5	5	0	8	0	8	ahgoquzmrl
1003	1	4	M	1	5	5	5	5	0	8	0	8	nawkhntzvo
1003	1	4	M	1	5	5	5	5	0	8	0	8	jesshbdyud
1003	1	4	M	1	4	4	4	4	0	8	0	8	ssnxtqnqpr
1003	1	4	M	1	5	5	5	5	0	8	0	8	idvvhwprqi
1003	1	4	M	1	5	5	5	5	0	8	0	8	hznuwocqgx
1003	1	5	M	1	5	5	5	5	4	3	0.571428571	7	pevqtjmbxo
1003	1	5	F	1	5	5	5	5	4	3	0.571428571	7	nobubqrulq
1003	1	5	M	1	5	5	5	5	4	3	0.571428571	7	ymayjcrnty
1003	1	5	F	1	3	4	4	3.67	4	3	0.571428571	7	kwmcvgvbuw
1003	1	5	F	1	5	5	5	5	4	3	0.571428571	7	zchdcupozs
1003	1	5	F	1	4	4	4	4	4	3	0.571428571	7	qbqipjsgva
1003	1	6	M	1	5	5	5	5	2	6	0.25	8	zywrtzoolz
1003	1	6	M	1	5	5	5	5	2	6	0.25	8	vwgkkgmcfo
1003	1	6	M	1	3	3	3	3	2	6	0.25	8	yuucxpeagz
1003	1	6	F	1	3	3	3	3	2	6	0.25	8	sfgmudaccz
1003	1	6	M	1	5	4	4	4.33	2	6	0.25	8	qelgijhdxq
1003	1	6	F	1	5	5	5	5	2	6	0.25	8	xkbneappwn
1003	1	6	M	1	5	5	5	5	2	6	0.25	8	cefbgjoonh
1003	1	6	M	1	5	5	5	5	2	6	0.25	8	pchpteycwu
1003	1	7	F	1	5	5	5	5	9	0	1	9	rniiwlnogh
1003	1	7	F	1	4	3	3	3.33	9	0	1	9	twvudxqlfa
1003	1	7	F	1	4	5	5	4.67	9	0	1	9	ndgjdymdwd
1003	1	7	F	1	4	4	4	4	9	0	1	9	spvywvlddz
1003	1	7	F	1	1	1	1	1	9	0	1	9	lgskjhbavy
1003	1	7	F	1	5	5	5	5	9	0	1	9	vkjmujfykd
1003	1	7	F	1	5	4	4	4.33	9	0	1	9	vssomypkjd
1003	1	7	F	1	5	2	4	3.67	9	0	1	9	agvajmavxg
1003	1	7	F	1	5	5	5	5	9	0	1	9	atilmanvpm
1003	1	8	F	1	5	5	5	5	7	2	0.777777778	9	uppfyyqjul
1003	1	8	M	1	5	4	4	4.33	7	2	0.777777778	9	hhgvxwlrlz
1003	1	8	F	1	4	4	4	4	7	2	0.777777778	9	iqxegjdmzp
1003	1	8	F	1	5	5	4	4.67	7	2	0.777777778	9	fcpomvrusc
1003	1	8	F	1	5	5	5	5	7	2	0.777777778	9	wsglptmwad
1003	1	8	M	1	5	5	5	5	7	2	0.777777778	9	vottsypbty
1003	1	8	F	1	5	5	5	5	7	2	0.777777778	9	iuwttzrjfk
1003	1	8	F	1	5	4	4	4.33	7	2	0.777777778	9	kwirtymsma
1003	1	8	F	1	5	5	5	5	7	2	0.777777778	9	lbvemjasyd
1003	1	9	F	1	5	5	5	5	6	3	0.666666667	9	efujjwkcwi
1003	1	9	M	1	5	5	5	5	6	3	0.666666667	9	fngepnsdcj
1003	1	9	F	1	5	5	5	5	6	3	0.666666667	9	bdhorasmbn
1003	1	9	F	1	5	5	5	5	6	3	0.666666667	9	uggewmhiel
1003	1	9	M	1	5	5	5	5	6	3	0.666666667	9	aaajwmxkjc
1003	1	9	M	1	5	5	5	5	6	3	0.666666667	9	ujniqwgftp
1003	1	9	F	1	4	4	4	4	6	3	0.666666667	9	vqxjsyjcvc
1003	1	9	F	1	5	5	5	5	6	3	0.666666667	9	qwyjkjmpkd
1003	1	10	M	1	1	1	1	1	1	6	0.142857143	7	zrtpgeragc
1003	1	10	F	1	4	4	4	4	1	6	0.142857143	7	rdtwysbecf
1003	1	10	M	1	5	5	5	5	1	6	0.142857143	7	fkioycovpl
1003	1	10	M	1	5	5	5	5	1	6	0.142857143	7	ipbnazivad
1003	1	10	F	1	5	5	5	5	1	6	0.142857143	7	qytbuivsnw
1003	1	10	M	1	5	5	5	5	1	6	0.142857143	7	wncwwmghgq
1003	1	10	M	1	5	5	5	5	1	6	0.142857143	7	rygbtzhhtp
1003	1	10	M	1	5	5	5	5	1	6	0.142857143	7	qdaoduojoq
1003	1	10	M	1	5	5	5	5	1	6	0.142857143	7	vwnibridho
1003	1	11	F	1	5	3	3	3.67	8	0	1	8	zxvpmasxbc
1003	1	11	F	1	5	5	5	5	8	0	1	8	essxwxalqm
1003	1	11	F	1	5	5	5	5	8	0	1	8	qjnspritmm
1003	1	11	F	1	5	5	5	5	8	0	1	8	sccuhknebu
1003	1	11	F	1	5	5	5	5	8	0	1	8	pglkurmvgi
1003	1	11	F	1	5	5	5	5	8	0	1	8	blyecgzrgn
1003	1	11	F	1	4	4	4	4	8	0	1	8	txodaqzwyd
1003	1	11	F	1	5	5	5	5	8	0	1	8	yueaoffklf
1003	1	11	F	1	4	4	4	4	8	0	1	8	htqegzxxhh
1003	1	12	F	1	5	5	5	5	4	5	0.444444444	9	ksodgebkki
1003	1	12	M	1	5	5	5	5	4	5	0.444444444	9	mqjzlqrivt
1003	1	12	M	1	5	5	5	5	4	5	0.444444444	9	oxlfghapyh
1003	1	12	M	1	4	4	4	4	4	5	0.444444444	9	tpajxytmrj
1003	1	12	M	1	5	5	5	5	4	5	0.444444444	9	ppvfsibwun
1003	1	12	F	1	4	5	5	4.67	4	5	0.444444444	9	gajlmotlit
1003	1	12	F	1	5	5	5	5	4	5	0.444444444	9	ussrxeldck
1003	1	12	M	1	5	5	5	5	4	5	0.444444444	9	dxalzhusos
1003	1	13	M	1	5	5	4	4.67	4	4	0.5	8	lqrhwefgdl
1003	1	13	M	1	5	5	5	5	4	4	0.5	8	mpraqbpsat
1003	1	13	M	1	4	4	4	4	4	4	0.5	8	zunnjzebgr
1003	1	13	F	1	5	5	5	5	4	4	0.5	8	qappvrjmie
1003	1	13	F	1	5	4	4	4.33	4	4	0.5	8	cqutdwzseb
1003	1	13	M	1	4	4	5	4.33	4	4	0.5	8	aqibodaokb
1003	1	13	F	1	5	5	5	5	4	4	0.5	8	idkwsewdrr
1003	1	13	F	1	5	5	5	5	4	4	0.5	8	wafgkocsqs
1003	1	14	F	1	4	5	4	4.33	5	2	0.714285714	7	mhbcknocqt
1003	1	14	F	1	5	5	5	5	5	2	0.714285714	7	mexrllcmur
1003	1	14	F	1	4	4	4	4	5	2	0.714285714	7	ojsyffxghx
1003	1	14	M	1	5	5	5	5	5	2	0.714285714	7	rqsriogots
1003	1	14	F	1	5	5	5	5	5	2	0.714285714	7	ekmpkzskel
1003	1	14	F	1	4	5	4	4.33	5	2	0.714285714	7	pltajrpznv
1003	20	1	M	1	5	5	5	5	3	4	0.428571429	7	lsifsvulwp
1003	20	1	F	1	4	4	4	4	3	4	0.428571429	7	ofdokmdrvz
1003	20	1	M	1	5	5	5	5	3	4	0.428571429	7	havgghadeo
1003	20	1	M	1	5	5	5	5	3	4	0.428571429	7	kiiviqlpix
1003	20	1	M	1	5	5	5	5	3	4	0.428571429	7	sgizzwggap
1003	20	1	F	1	4	4	4	4	3	4	0.428571429	7	pxxsfcxlnk
1003	20	2	M	1	5	5	5	5	2	6	0.25	8	zsaajthynw
1003	20	2	M	1	5	5	5	5	2	6	0.25	8	odknoyliou
1003	20	2	F	1	5	5	5	5	2	6	0.25	8	smyajyutsy
1003	20	2	F	1	5	3	3	3.67	2	6	0.25	8	zcsnszhxvz
1003	20	2	M	1	5	5	5	5	2	6	0.25	8	zzgbyjtmor
1003	20	2	M	1	4	4	4	4	2	6	0.25	8	ylijbqfzih
1003	20	2	M	1	4	4	4	4	2	6	0.25	8	lgsbiikxfk
1003	20	2	M	1	4	4	3	3.67	2	6	0.25	8	qnwwslgqiy
1003	20	3	M	1	5	5	5	5	5	2	0.714285714	7	zzkzudfhvk
1003	20	3	M	1	5	5	5	5	5	2	0.714285714	7	gfroxvfvtk
1003	20	3	F	1	5	5	5	5	5	2	0.714285714	7	qddvlhaqlm
1003	20	3	F	1	4	4	4	4	5	2	0.714285714	7	qumlvkbbtn
1003	20	3	F	1	5	5	5	5	5	2	0.714285714	7	qwrynfenap
1003	20	3	F	1	5	5	5	5	5	2	0.714285714	7	dnqihzyjnf
1003	20	3	F	1	5	4	3	4	5	2	0.714285714	7	jkcfulnlfm
1003	20	4	F	1	5	5	5	5	4	4	0.5	8	maulzptjcs
1003	20	4	M	1	5	4	5	4.67	4	4	0.5	8	ygqbouxnes
1003	20	4	F	1	5	5	5	5	4	4	0.5	8	pugfoxajwc
1003	20	4	F	1	4	5	4	4.33	4	4	0.5	8	ayhxpaurac
1003	20	4	M	1	5	4	5	4.67	4	4	0.5	8	gbicdirbsv
1003	20	4	F	1	5	5	5	5	4	4	0.5	8	gxxqyqkjge
1003	20	4	M	1	4	4	4	4	4	4	0.5	8	dscmtpgppd
1003	20	4	M	1	5	5	5	5	4	4	0.5	8	eomeaegadg
1003	20	4	F	1	4	4	3	3.67	4	4	0.5	8	rkwtmvdkuc
1003	20	5	F	1	5	5	3	4.33	8	0	1	8	lcpdenwmij
1003	20	5	F	1	3	5	5	4.33	8	0	1	8	lwmxindvci
1003	20	5	F	1	5	5	5	5	8	0	1	8	qwbuorkvrc
1003	20	5	F	1	5	5	4	4.67	8	0	1	8	qexxwgkfjp
1003	20	5	F	1	5	5	5	5	8	0	1	8	hqziozuukh
1003	20	5	F	1	4	4	4	4	8	0	1	8	rlpswujzrp
1003	20	5	F	1	5	5	5	5	8	0	1	8	khjydyytoe
1003	20	5	F	1	5	4	4	4.33	8	0	1	8	eiklultwga
1003	20	5	F	1	5	5	5	5	8	0	1	8	xvxmzxauja
1003	20	6	M	1	5	5	5	5	0	9	0	9	xwhynqgfak
1003	20	6	M	1	5	5	5	5	0	9	0	9	nrbxjqdfae
1003	20	6	M	1	5	4	4	4.33	0	9	0	9	tlxforgmig
1003	20	6	M	1	5	5	5	5	0	9	0	9	bugfdznhyl
1003	20	6	M	1	3	3	3	3	0	9	0	9	svuyzxhkls
1003	20	6	M	1	5	5	4	4.67	0	9	0	9	bajafkvybv
1003	20	6	M	1	4	5	5	4.67	0	9	0	9	yiurhjxfwr
1003	20	6	M	1	5	5	5	5	0	9	0	9	nxgjmvwpuh
1003	20	6	M	1	4	5	5	4.67	0	9	0	9	cquprvuwyb
1003	20	7	F	1	5	5	5	5	4	5	0.444444444	9	ymlyiqjykl
1003	20	7	M	1	5	5	5	5	4	5	0.444444444	9	ieunrpksky
1003	20	7	M	1	5	5	5	5	4	5	0.444444444	9	wmbkyamaaz
1003	20	7	F	1	5	5	5	5	4	5	0.444444444	9	emhcbnwzfx
1003	20	7	M	1	5	5	4	4.67	4	5	0.444444444	9	rtkhkyslzz
1003	20	7	M	1	5	5	5	5	4	5	0.444444444	9	wokpwpmzgm
1003	20	8	F	1	5	5	5	5	8	0	1	8	sjhizwmrgz
1003	20	8	F	1	5	5	5	5	8	0	1	8	jabmyaajfv
1003	20	8	F	1	5	5	4	4.67	8	0	1	8	yhiwxmgsmg
1003	20	8	F	1	5	5	5	5	8	0	1	8	tcegffrwbc
1003	20	8	F	1	5	5	5	5	8	0	1	8	gexzobnzhk
1003	20	8	F	1	4	4	4	4	8	0	1	8	thabknkqki
1003	20	8	F	1	5	4	4	4.33	8	0	1	8	jyzsfgvyqg
1003	20	9	M	1	5	5	5	5	5	3	0.625	8	rqrwzihyyn
1003	20	9	F	1	5	5	5	5	5	3	0.625	8	cyxoxzmkzd
1003	20	9	F	1	4	5	4	4.33	5	3	0.625	8	udqvpfhvfn
1003	20	9	F	1	5	4	5	4.67	5	3	0.625	8	qgebhoncsx
1003	20	9	M	1	5	5	5	5	5	3	0.625	8	dujihkyibh
1003	20	9	F	1	3	3	3	3	5	3	0.625	8	crsoqumxec
1003	20	10	F	1	5	5	5	5	7	2	0.777777778	9	pddmnnnfxg
1003	20	10	M	1	3	3	4	3.33	7	2	0.777777778	9	dqojuvomzd
1003	20	10	F	1	5	5	5	5	7	2	0.777777778	9	hmddnpboem
1003	20	10	F	1	4	4	4	4	7	2	0.777777778	9	cuvwjijoyx
1003	20	10	M	1	5	5	5	5	7	2	0.777777778	9	gkgetirwun
1003	20	10	F	1	5	4	4	4.33	7	2	0.777777778	9	zbfktbuyyu
1003	20	11	M	1	5	5	5	5	7	2	0.777777778	9	ylquuykunr
1003	20	11	F	1	4	4	4	4	7	2	0.777777778	9	joryzskkbq
1003	20	11	F	1	5	5	5	5	7	2	0.777777778	9	lqrpzrtgwi
1003	20	11	F	1	4	5	5	4.67	7	2	0.777777778	9	zqoolvmpzr
1003	20	11	F	1	5	5	5	5	7	2	0.777777778	9	ilsvznwbyj
1003	20	11	F	1	5	5	5	5	7	2	0.777777778	9	ngovzlzhqs
1003	20	11	F	1	5	5	5	5	7	2	0.777777778	9	pqjwfghrlk
1003	20	11	M	1	5	5	5	5	7	2	0.777777778	9	omsnxdftoa
1003	20	12	F	1	5	3	2	3.33	7	1	0.875	8	cznkghqqrm
1003	20	12	F	1	5	5	5	5	7	1	0.875	8	skzzaudiic
1003	20	12	F	1	5	5	5	5	7	1	0.875	8	xjgdvldeoc
1003	20	12	F	1	5	5	5	5	7	1	0.875	8	nveidxvilu
1003	20	12	F	1	4	4	4	4	7	1	0.875	8	lwlgmvvdvw
1003	20	12	F	1	5	5	5	5	7	1	0.875	8	cnbikpaciw
1003	20	12	F	1	4	5	5	4.67	7	1	0.875	8	udlilmflnj
1003	20	12	M	1	5	4	4	4.33	7	1	0.875	8	sksztqriyc
1003	20	13	F	1	5	5	5	5	5	4	0.555555556	9	jjtqlgzatg
1003	20	13	M	1	5	5	5	5	5	4	0.555555556	9	qtbrtmtkwy
1003	20	13	F	1	5	5	5	5	5	4	0.555555556	9	bbedpxcgsj
1003	20	13	M	1	5	5	5	5	5	4	0.555555556	9	vguumufrrm
1003	20	13	F	1	5	5	5	5	5	4	0.555555556	9	znqfknbabv
1003	20	13	F	1	5	4	4	4.33	5	4	0.555555556	9	sannvnnxcg
1003	20	13	M	1	5	4	5	4.67	5	4	0.555555556	9	smyhbtmvmn
1003	20	13	F	1	5	5	5	5	5	4	0.555555556	9	ifkrgidtfo
1003	20	14	F	1	5	5	5	5	6	2	0.75	8	zltfdaibrp
1003	20	14	F	1	5	5	4	4.67	6	2	0.75	8	hzhpffxjea
1003	20	14	F	1	5	4	3	4	6	2	0.75	8	dlmfwalsjg
1003	20	14	M	1	5	5	5	5	6	2	0.75	8	lpdkfjhzsq
1003	20	14	M	1	5	5	5	5	6	2	0.75	8	oalsuaihnr
1003	20	14	F	1	4	5	5	4.67	6	2	0.75	8	turmcvmoxy
1003	20	14	F	1	5	5	5	5	6	2	0.75	8	qydoanjedj
1003	20	14	F	1	4	3	4	3.67	6	2	0.75	8	ingozxbcze
